# Supplementary material for: Perchloratobis[1-(1,10-phenanthrolin-2-yl)-2-pyridone]zinc(II) perchlorate
Source: Acta Crystallogr Sect E Struct Rep Online. 2009 Jul 8;65(Pt 8):m882. doi: 10.1107/S1600536809025355 (PMC2977391; doi:10.1107/S1600536809025355)
Supplement: Supplementary file 1 [file e-65-0m882-sup1.cif]

##############################################################################
###                                                                        ###
###        Electronic paper (Acta Crystallographica Section E)             ###
###                                                                        ###
##############################################################################
#                                                                            #
# This CIF contains the data in a paper accepted for publication in Acta     #
# Crystallographica Section E. It conforms to the requirements of Notes      #
# for Authors for Section E, and has been peer reviewed under the auspices   #
# of the IUCr Commission on Journals.                                        #
#                                                                            #
# Full details of the Crystallographic Information File format               #
# are given in the paper "The Crystallographic Information File (CIF):       #
# a New Standard Archive File for Crystallography" by S. R. Hall, F. H.      #
# Allen and I. D. Brown [Acta Cryst. (1991), A47, 655-685].                  #
#                                                                            #
# The current version of the core CIF dictionary is obtainable from          #
# ftp://ftp.iucr.org/pub/cif_core.dic. The current version number is 2.4.    #
#                                                                            #
# Software is freely available for graphical display of the structure(s) in  #
# this CIF.  For information consult the CIF home page http://www.iucr.org/  #
# cif/home.html                                                              #
#                                                                            #
# This file may be used for bona fide research purposes within the           #
# scientific community so long as proper attribution is given to the journal # 
# article from which it was obtained.                                        #
#                                                                            #
##############################################################################
                                             
data_I
_audit_creation_method     SHELXL-97
_chemical_name_systematic
;
Perchloratobis[1-(1,10-phenanthrolin-2-yl)-2-pyridone]zinc(II) perchlorate
;
_chemical_name_common     ?
_chemical_formula_moiety     'C34 H22 Cl N6 O6 Zn +, Cl O4 -'
_chemical_formula_sum     'C34 H22 Cl2 N6 O10 Zn'
_chemical_formula_iupac     '[Zn (Cl O4) (C17 H11 N3 O)2] Cl O4'
_chemical_formula_weight     810.85
_chemical_melting_point     ?
_symmetry_cell_setting     'Monoclinic'
_symmetry_space_group_name_H-M     'P 21/n'
_symmetry_space_group_name_Hall     '-P 2yn'
loop_
    _symmetry_equiv_pos_as_xyz
    'x, y, z'
    '-x+1/2, y+1/2, -z+1/2'
    '-x, -y, -z'
    'x-1/2, -y-1/2, z-1/2'
_cell_length_a     12.998(2)
_cell_length_b     16.741(3)
_cell_length_c     14.680(3)
_cell_angle_alpha     90.00
_cell_angle_beta     100.068(2)
_cell_angle_gamma     90.00
_cell_volume     3145.2(10)
_cell_formula_units_Z     4
_cell_measurement_reflns_used     6273
_cell_measurement_theta_min     2.2835
_cell_measurement_theta_max     26.9755
_cell_measurement_temperature     298(2)
_exptl_crystal_description     block
_exptl_crystal_colour     yellow
_exptl_crystal_size_max     0.45
_exptl_crystal_size_mid     0.38
_exptl_crystal_size_min     0.26
_exptl_crystal_density_diffrn     1.712
_exptl_crystal_density_meas     ?
_exptl_crystal_density_method     'not measured'
_exptl_crystal_F_000     1648
_exptl_absorpt_coefficient_mu     1.025
_exptl_absorpt_correction_type     multi-scan
_exptl_absorpt_process_details     '(SADABS; Sheldrick, 1996)'
_exptl_absorpt_correction_T_min     0.6554
_exptl_absorpt_correction_T_max     0.7764
_exptl_special_details
;
;
_diffrn_ambient_temperature     298(2)
_diffrn_radiation_type     MoK\a
_diffrn_radiation_wavelength     0.71073
_diffrn_radiation_source     'fine-focus sealed tube'
_diffrn_radiation_monochromator     graphite
_diffrn_measurement_device_type     'Bruker SMART APEX CCD'
_diffrn_measurement_method     '\f and \w'
_diffrn_detector_area_resol_mean     ?
_diffrn_reflns_number     16722
_diffrn_reflns_av_R_equivalents     0.0280
_diffrn_reflns_av_sigmaI/netI     0.0351
_diffrn_reflns_theta_min     1.86
_diffrn_reflns_theta_max     26.00
_diffrn_reflns_theta_full     26.00
_diffrn_measured_fraction_theta_max     0.998
_diffrn_measured_fraction_theta_full     0.998
_diffrn_reflns_limit_h_min     -12
_diffrn_reflns_limit_h_max     16
_diffrn_reflns_limit_k_min     -20
_diffrn_reflns_limit_k_max     19
_diffrn_reflns_limit_l_min     -17
_diffrn_reflns_limit_l_max     18
_diffrn_standards_number     ?
_diffrn_standards_interval_count     ?
_diffrn_standards_interval_time     ?
_diffrn_standards_decay_%     ?
_refine_special_details
;
Refinement of <i>F</i>^2^ against ALL reflections. The weighted <i>R</i>-factor
<i>wR</i> and goodness of fit <i>S</i> are based on <i>F</i>^2^, conventional
<i>R</i>-factors <i>R</i> are based on <i>F</i>, with <i>F</i> set to zero for
negative <i>F</i>^2^. The threshold expression of <i>F</i>^2^ >
\s(<i>F</i>^2^) is used only for calculating <i>R</i>-factors(gt) <i>etc</i>.
and is not relevant to the choice of reflections for refinement.
<i>R</i>-factors based on <i>F</i>^2^ are statistically about twice as large
as those based on <i>F</i>, and <i>R</i>- factors based on ALL data will be
even larger.
;
_reflns_number_total     6163
_reflns_number_gt     5005
_reflns_threshold_expression     I>2\s(I)
_refine_ls_structure_factor_coef     Fsqd
_refine_ls_matrix_type     full
_refine_ls_R_factor_all     0.0562
_refine_ls_R_factor_gt     0.0438
_refine_ls_wR_factor_gt     0.1243
_refine_ls_wR_factor_ref     0.1302
_refine_ls_goodness_of_fit_ref     1.078
_refine_ls_restrained_S_all     1.078
_refine_ls_number_reflns     6163
_refine_ls_number_parameters     480
_refine_ls_number_restraints     0
_refine_ls_hydrogen_treatment     constr
_refine_ls_weighting_scheme     calc
_refine_ls_weighting_details
         'calc w=1/[\s^2^(Fo^2^)+(0.0839P)^2^+0.2024P] where P=(Fo^2^+2Fc^2^)/3'
_atom_sites_solution_hydrogens     geom
_atom_sites_solution_primary     direct
_atom_sites_solution_secondary     difmap
_refine_ls_shift/su_max     0.001
_refine_ls_shift/su_mean     0.000
_refine_diff_density_max     0.819
_refine_diff_density_min     -0.625
_refine_ls_extinction_method     none
_refine_ls_extinction_coef     ?
loop_
    _atom_type_symbol
    _atom_type_description
    _atom_type_scat_dispersion_real
    _atom_type_scat_dispersion_imag
    _atom_type_scat_source
    'C' 'C' 0.0033 0.0016
                         'International Tables Vol C Tables 4.2.6.8 and 6.1.1.4'
    'H' 'H' 0.0000 0.0000
                         'International Tables Vol C Tables 4.2.6.8 and 6.1.1.4'
    'N' 'N' 0.0061 0.0033
                         'International Tables Vol C Tables 4.2.6.8 and 6.1.1.4'
    'O' 'O' 0.0106 0.0060
                         'International Tables Vol C Tables 4.2.6.8 and 6.1.1.4'
    'Zn' 'Zn' 0.2839 1.4301
                         'International Tables Vol C Tables 4.2.6.8 and 6.1.1.4'
    'Cl' 'Cl' 0.1484 0.1585
                         'International Tables Vol C Tables 4.2.6.8 and 6.1.1.4'
_computing_data_collection     'SMART (Bruker, 1997)'
_computing_cell_refinement     'SAINT (Bruker, 1997)'
_computing_data_reduction     'SAINT (Bruker, 1997)'
_computing_structure_solution     'SHELXTL (Sheldrick, 2008)'
_computing_structure_refinement     'SHELXTL (Sheldrick, 2008)'
_computing_molecular_graphics     'SHELXTL (Sheldrick, 2008)'
_computing_publication_material     'SHELXTL (Sheldrick, 2008)'
loop_
    _atom_site_type_symbol
    _atom_site_label
    _atom_site_fract_x
    _atom_site_fract_y
    _atom_site_fract_z
    _atom_site_U_iso_or_equiv
    _atom_site_adp_type
    _atom_site_calc_flag
    _atom_site_refinement_flags
    _atom_site_occupancy
    _atom_site_disorder_assembly
    _atom_site_disorder_group
    C C1 0.1039(2) 0.10171(18) 0.5679(2) 0.0474(7) Uani d . 1 . .
    H H1 0.0681 0.0630 0.5955 0.057 Uiso calc R 1 . .
    C C2 0.1066(3) 0.09526(19) 0.4745(2) 0.0535(8) Uani d . 1 . .
    H H2 0.0742 0.0524 0.4408 0.064 Uiso calc R 1 . .
    C C3 0.1568(2) 0.1520(2) 0.4320(2) 0.0505(8) Uani d . 1 . .
    H H3 0.1573 0.1490 0.3688 0.061 Uiso calc R 1 . .
    C C4 0.2076(2) 0.21493(17) 0.48458(19) 0.0395(6) Uani d . 1 . .
    C C5 0.20322(19) 0.21620(15) 0.57950(18) 0.0331(6) Uani d . 1 . .
    C C6 0.25810(19) 0.27716(15) 0.63721(18) 0.0313(5) Uani d . 1 . .
    C C7 0.3130(2) 0.33617(16) 0.5965(2) 0.0370(6) Uani d . 1 . .
    C C8 0.2632(2) 0.27598(19) 0.4458(2) 0.0450(7) Uani d . 1 . .
    H H8 0.2645 0.2759 0.3827 0.054 Uiso calc R 1 . .
    C C9 0.3140(2) 0.33375(18) 0.4999(2) 0.0439(7) Uani d . 1 . .
    H H9 0.3505 0.3728 0.4735 0.053 Uiso calc R 1 . .
    C C10 0.3663(2) 0.39396(16) 0.6561(2) 0.0440(7) Uani d . 1 . .
    H H10 0.4015 0.4351 0.6320 0.053 Uiso calc R 1 . .
    C C11 0.3670(2) 0.39036(18) 0.7479(2) 0.0481(8) Uani d . 1 . .
    H H11 0.4024 0.4286 0.7873 0.058 Uiso calc R 1 . .
    C C12 0.3138(2) 0.32829(16) 0.7828(2) 0.0382(6) Uani d . 1 . .
    C C13 0.2868(3) 0.3608(2) 1.0268(2) 0.0610(9) Uani d . 1 . .
    H H13 0.2537 0.3943 1.0632 0.073 Uiso calc R 1 . .
    C C14 0.3496(3) 0.3029(2) 1.0683(2) 0.0624(9) Uani d . 1 . .
    H H14 0.3589 0.2969 1.1322 0.075 Uiso calc R 1 . .
    C C15 0.4010(3) 0.25162(19) 1.0158(2) 0.0590(9) Uani d . 1 . .
    H H15 0.4448 0.2117 1.0446 0.071 Uiso calc R 1 . .
    C C16 0.3864(2) 0.26046(18) 0.9239(2) 0.0498(7) Uani d . 1 . .
    H H16 0.4205 0.2264 0.8888 0.060 Uiso calc R 1 . .
    C C17 0.2688(3) 0.37307(19) 0.9287(2) 0.0507(8) Uani d . 1 . .
    C C18 0.3225(2) 0.04946(19) 0.7636(2) 0.0497(8) Uani d . 1 . .
    H H18 0.3201 0.0605 0.7011 0.060 Uiso calc R 1 . .
    C C19 0.3877(2) -0.0110(2) 0.8049(3) 0.0617(9) Uani d . 1 . .
    H H19 0.4280 -0.0401 0.7702 0.074 Uiso calc R 1 . .
    C C20 0.3924(3) -0.02735(19) 0.8950(3) 0.0579(9) Uani d . 1 . .
    H H20 0.4367 -0.0675 0.9225 0.069 Uiso calc R 1 . .
    C C21 0.3313(2) 0.01527(16) 0.9483(2) 0.0447(7) Uani d . 1 . .
    C C22 0.2667(2) 0.07564(15) 0.90174(19) 0.0349(6) Uani d . 1 . .
    C C23 0.2012(2) 0.12133(15) 0.95101(18) 0.0330(6) Uani d . 1 . .
    C C24 0.1966(2) 0.10129(16) 1.04237(19) 0.0381(6) Uani d . 1 . .
    C C25 0.2612(2) 0.03954(18) 1.0871(2) 0.0484(7) Uani d . 1 . .
    H H25 0.2578 0.0266 1.1481 0.058 Uiso calc R 1 . .
    C C26 0.3269(2) -0.00048(18) 1.0429(2) 0.0525(8) Uani d . 1 . .
    H H26 0.3704 -0.0392 1.0745 0.063 Uiso calc R 1 . .
    C C27 0.0828(2) 0.22394(15) 0.94907(18) 0.0334(6) Uani d . 1 . .
    C C28 0.0674(2) 0.20372(18) 1.0379(2) 0.0433(7) Uani d . 1 . .
    H H28 0.0177 0.2306 1.0648 0.052 Uiso calc R 1 . .
    C C29 0.1256(2) 0.14452(17) 1.0849(2) 0.0437(7) Uani d . 1 . .
    H H29 0.1183 0.1327 1.1454 0.052 Uiso calc R 1 . .
    C C30 -0.0805(3) 0.35800(18) 0.7785(2) 0.0520(8) Uani d . 1 . .
    H H6 -0.1105 0.3600 0.7162 0.062 Uiso calc R 1 . .
    C C31 -0.0005(3) 0.35034(18) 0.9622(2) 0.0501(8) Uani d . 1 . .
    H H31 0.0285 0.3494 1.0248 0.060 Uiso calc R 1 . .
    C C32 -0.0680(3) 0.40880(19) 0.9300(3) 0.0584(9) Uani d . 1 . .
    H H32 -0.0858 0.4473 0.9701 0.070 Uiso calc R 1 . .
    C C33 -0.1111(3) 0.41155(19) 0.8361(3) 0.0588(9) Uani d . 1 . .
    H H33 -0.1607 0.4501 0.8137 0.071 Uiso calc R 1 . .
    C C34 -0.0037(2) 0.29806(15) 0.8084(2) 0.0378(6) Uani d . 1 . .
    Cl Cl1 0.05475(7) 0.33552(5) 0.23847(6) 0.0555(2) Uani d . 1 . .
    Cl Cl2 -0.06238(5) 0.05947(4) 0.78950(5) 0.03671(17) Uani d . 1 . .
    N N1 0.25867(16) 0.27400(12) 0.72957(15) 0.0331(5) Uani d . 1 . .
    N N2 0.15024(18) 0.16100(13) 0.62039(15) 0.0359(5) Uani d . 1 . .
    N N3 0.26358(17) 0.09182(13) 0.81097(16) 0.0371(5) Uani d . 1 . .
    N N4 0.14672(16) 0.18319(11) 0.90497(15) 0.0306(5) Uani d . 1 . .
    N N5 0.32214(18) 0.31891(13) 0.88079(16) 0.0398(5) Uani d . 1 . .
    N N6 0.02718(18) 0.29118(13) 0.90430(16) 0.0378(5) Uani d . 1 . .
    O O1 0.2131(2) 0.42378(16) 0.88607(18) 0.0763(8) Uani d . 1 . .
    O O2 0.03168(15) 0.25565(11) 0.75179(13) 0.0405(4) Uani d . 1 . .
    O O3 0.03026(16) 0.07488(12) 0.75009(15) 0.0481(5) Uani d . 1 . .
    O O4 -0.03149(17) 0.03559(13) 0.88350(15) 0.0530(5) Uani d . 1 . .
    O O5 -0.12309(19) 0.12974(14) 0.78672(19) 0.0675(7) Uani d . 1 . .
    O O6 -0.1177(2) -0.00388(17) 0.73801(17) 0.0728(7) Uani d . 1 . .
    O O7 0.0442(3) 0.3557(2) 0.3300(2) 0.1018(10) Uani d . 1 . .
    O O8 -0.0400(3) 0.3197(3) 0.1845(3) 0.147(2) Uani d . 1 . .
    O O9 0.0971(5) 0.3960(3) 0.1999(4) 0.204(3) Uani d . 1 . .
    O O10 0.1218(5) 0.2717(3) 0.2398(3) 0.208(3) Uani d . 1 . .
    Zn Zn1 0.15585(2) 0.180720(18) 0.76169(2) 0.03378(13) Uani d . 1 . .
loop_
    _atom_site_aniso_label
    _atom_site_aniso_U_11
    _atom_site_aniso_U_22
    _atom_site_aniso_U_33
    _atom_site_aniso_U_12
    _atom_site_aniso_U_13
    _atom_site_aniso_U_23
    C1 0.0607(19) 0.0447(17) 0.0382(17) -0.0144(14) 0.0122(14) -0.0046(13)
    C2 0.069(2) 0.0489(18) 0.0416(18) -0.0119(15) 0.0075(15) -0.0141(14)
    C3 0.0567(19) 0.064(2) 0.0315(16) -0.0010(16) 0.0106(14) -0.0058(14)
    C4 0.0419(15) 0.0451(15) 0.0323(15) 0.0039(12) 0.0089(12) 0.0034(12)
    C5 0.0349(14) 0.0356(14) 0.0302(14) 0.0023(11) 0.0093(11) 0.0015(11)
    C6 0.0317(13) 0.0307(13) 0.0333(14) 0.0025(10) 0.0102(10) 0.0032(10)
    C7 0.0364(14) 0.0340(13) 0.0433(16) 0.0027(11) 0.0140(12) 0.0085(12)
    C8 0.0476(16) 0.0552(18) 0.0350(16) 0.0061(14) 0.0150(13) 0.0072(13)
    C9 0.0440(16) 0.0451(16) 0.0465(18) 0.0024(13) 0.0188(13) 0.0144(13)
    C10 0.0473(17) 0.0347(14) 0.0526(19) -0.0091(12) 0.0162(14) 0.0057(13)
    C11 0.0525(18) 0.0362(15) 0.057(2) -0.0146(13) 0.0129(15) -0.0034(13)
    C12 0.0393(15) 0.0383(15) 0.0369(15) -0.0046(11) 0.0069(12) -0.0014(11)
    C13 0.081(2) 0.063(2) 0.0414(19) -0.0055(19) 0.0151(17) -0.0133(16)
    C14 0.081(3) 0.066(2) 0.0362(18) -0.0190(19) -0.0007(17) 0.0011(16)
    C15 0.065(2) 0.054(2) 0.051(2) -0.0065(17) -0.0107(16) 0.0078(16)
    C16 0.0538(18) 0.0426(16) 0.051(2) -0.0052(14) 0.0020(15) -0.0002(14)
    C17 0.061(2) 0.0456(17) 0.0462(19) -0.0025(15) 0.0113(15) -0.0036(14)
    C18 0.0421(16) 0.0528(18) 0.055(2) 0.0031(14) 0.0107(14) -0.0121(15)
    C19 0.0441(18) 0.058(2) 0.084(3) 0.0136(15) 0.0133(17) -0.0142(19)
    C20 0.0464(18) 0.0453(18) 0.077(3) 0.0107(14) -0.0031(16) -0.0034(17)
    C21 0.0391(15) 0.0338(15) 0.057(2) -0.0004(12) -0.0026(13) 0.0009(13)
    C22 0.0316(13) 0.0317(13) 0.0396(16) -0.0043(11) 0.0006(11) 0.0016(11)
    C23 0.0340(13) 0.0300(13) 0.0330(14) -0.0089(10) 0.0007(11) 0.0028(11)
    C24 0.0436(16) 0.0362(14) 0.0327(15) -0.0108(12) 0.0022(12) 0.0042(11)
    C25 0.0531(18) 0.0465(17) 0.0410(17) -0.0109(14) -0.0047(14) 0.0134(13)
    C26 0.0464(18) 0.0407(16) 0.063(2) -0.0018(14) -0.0124(15) 0.0181(15)
    C27 0.0384(14) 0.0308(13) 0.0309(14) -0.0059(11) 0.0053(11) -0.0012(11)
    C28 0.0512(17) 0.0440(16) 0.0374(16) -0.0071(13) 0.0153(13) -0.0065(13)
    C29 0.0548(18) 0.0459(17) 0.0314(15) -0.0124(14) 0.0096(13) 0.0029(12)
    C30 0.0535(19) 0.0446(17) 0.057(2) 0.0101(14) 0.0080(15) 0.0073(15)
    C31 0.062(2) 0.0409(16) 0.0491(19) 0.0017(14) 0.0137(15) -0.0110(14)
    C32 0.068(2) 0.0382(17) 0.073(3) 0.0093(15) 0.0222(18) -0.0109(16)
    C33 0.062(2) 0.0423(17) 0.075(3) 0.0170(15) 0.0190(18) 0.0094(16)
    C34 0.0427(15) 0.0299(13) 0.0417(16) -0.0015(11) 0.0101(12) 0.0042(12)
    Cl1 0.0624(5) 0.0548(5) 0.0495(5) -0.0031(4) 0.0100(4) -0.0099(4)
    Cl2 0.0390(4) 0.0355(3) 0.0378(4) -0.0005(3) 0.0129(3) 0.0017(3)
    N1 0.0370(12) 0.0304(11) 0.0330(12) -0.0025(9) 0.0092(9) 0.0011(9)
    N2 0.0419(13) 0.0348(11) 0.0317(12) -0.0072(10) 0.0082(10) -0.0019(9)
    N3 0.0361(12) 0.0350(12) 0.0403(14) -0.0001(10) 0.0070(10) -0.0024(10)
    N4 0.0330(11) 0.0280(11) 0.0309(12) -0.0038(8) 0.0054(9) -0.0003(8)
    N5 0.0455(14) 0.0369(12) 0.0362(13) -0.0077(10) 0.0046(10) -0.0012(10)
    N6 0.0424(13) 0.0329(12) 0.0394(14) 0.0003(10) 0.0105(10) -0.0020(10)
    O1 0.098(2) 0.0762(17) 0.0574(16) 0.0310(16) 0.0201(14) 0.0083(14)
    O2 0.0461(11) 0.0398(11) 0.0353(11) 0.0070(8) 0.0063(9) 0.0018(8)
    O3 0.0490(12) 0.0427(11) 0.0591(14) -0.0064(9) 0.0277(10) -0.0052(10)
    O4 0.0644(14) 0.0554(13) 0.0409(12) 0.0072(11) 0.0135(10) 0.0092(10)
    O5 0.0689(15) 0.0610(15) 0.0807(18) 0.0316(12) 0.0357(13) 0.0232(13)
    O6 0.0808(17) 0.0791(17) 0.0607(16) -0.0412(15) 0.0188(13) -0.0191(13)
    O7 0.119(3) 0.123(3) 0.063(2) -0.016(2) 0.0161(17) -0.0431(18)
    O8 0.067(2) 0.260(5) 0.115(3) -0.034(3) 0.021(2) -0.117(3)
    O9 0.217(5) 0.220(5) 0.181(5) -0.126(5) 0.050(4) 0.049(4)
    O10 0.331(7) 0.161(4) 0.094(3) 0.145(5) -0.069(4) -0.068(3)
    Zn1 0.0430(2) 0.03160(19) 0.02842(19) -0.00084(12) 0.01094(14) 0.00178(12)
_geom_special_details
;
All e.s.d.'s (except the e.s.d. in the dihedral angle between two l.s. planes)
are estimated using the full covariance matrix. The cell e.s.d.'s are taken
into account individually in the estimation of e.s.d.'s in distances, angles
and torsion angles; correlations between e.s.d.'s in cell parameters are only
used when they are defined by crystal symmetry. An approximate (isotropic)
treatment of cell e.s.d.'s is used for estimating e.s.d.'s involving l.s.
planes.
;
loop_
    _geom_bond_atom_site_label_1
    _geom_bond_atom_site_label_2
    _geom_bond_site_symmetry_2
    _geom_bond_distance
    _geom_bond_publ_flag
    C1 N2 . 1.334(4) ?
    C1 C2 . 1.382(4) ?
    C1 H1 . 0.9300 ?
    C2 C3 . 1.365(4) ?
    C2 H2 . 0.9300 ?
    C3 C4 . 1.401(4) ?
    C3 H3 . 0.9300 ?
    C4 C5 . 1.405(4) ?
    C4 C8 . 1.427(4) ?
    C5 N2 . 1.354(3) ?
    C5 C6 . 1.434(4) ?
    C6 N1 . 1.356(3) ?
    C6 C7 . 1.411(3) ?
    C7 C10 . 1.403(4) ?
    C7 C9 . 1.421(4) ?
    C8 C9 . 1.349(4) ?
    C8 H8 . 0.9300 ?
    C9 H9 . 0.9300 ?
    C10 C11 . 1.348(4) ?
    C10 H10 . 0.9300 ?
    C11 C12 . 1.395(4) ?
    C11 H11 . 0.9300 ?
    C12 N1 . 1.324(3) ?
    C12 N5 . 1.432(4) ?
    C13 C14 . 1.342(5) ?
    C13 C17 . 1.433(5) ?
    C13 H13 . 0.9300 ?
    C14 C15 . 1.398(5) ?
    C14 H14 . 0.9300 ?
    C15 C16 . 1.338(4) ?
    C15 H15 . 0.9300 ?
    C16 N5 . 1.368(4) ?
    C16 H16 . 0.9300 ?
    C17 O1 . 1.216(4) ?
    C17 N5 . 1.403(4) ?
    C18 N3 . 1.327(4) ?
    C18 C19 . 1.389(5) ?
    C18 H18 . 0.9300 ?
    C19 C20 . 1.341(5) ?
    C19 H19 . 0.9300 ?
    C20 C21 . 1.403(4) ?
    C20 H20 . 0.9300 ?
    C21 C22 . 1.412(4) ?
    C21 C26 . 1.424(5) ?
    C22 N3 . 1.354(3) ?
    C22 C23 . 1.431(4) ?
    C23 N4 . 1.365(3) ?
    C23 C24 . 1.394(4) ?
    C24 C29 . 1.402(4) ?
    C24 C25 . 1.418(4) ?
    C25 C26 . 1.339(5) ?
    C25 H25 . 0.9300 ?
    C26 H26 . 0.9300 ?
    C27 N4 . 1.328(3) ?
    C27 C28 . 1.396(4) ?
    C27 N6 . 1.434(3) ?
    C28 C29 . 1.359(4) ?
    C28 H28 . 0.9300 ?
    C29 H29 . 0.9300 ?
    C30 C33 . 1.340(5) ?
    C30 C34 . 1.429(4) ?
    C30 H6 . 0.9300 ?
    C31 C32 . 1.344(5) ?
    C31 N6 . 1.393(4) ?
    C31 H31 . 0.9300 ?
    C32 C33 . 1.395(5) ?
    C32 H32 . 0.9300 ?
    C33 H33 . 0.9300 ?
    C34 O2 . 1.241(3) ?
    C34 N6 . 1.400(4) ?
    Cl1 O9 . 1.326(4) ?
    Cl1 O8 . 1.369(3) ?
    Cl1 O10 . 1.377(4) ?
    Cl1 O7 . 1.416(3) ?
    Cl2 O5 . 1.413(2) ?
    Cl2 O6 . 1.423(2) ?
    Cl2 O4 . 1.425(2) ?
    Cl2 O3 . 1.4473(19) ?
    N1 Zn1 . 2.160(2) ?
    N2 Zn1 . 2.089(2) ?
    N3 Zn1 . 2.084(2) ?
    N4 Zn1 . 2.128(2) ?
    O2 Zn1 . 2.0291(19) ?
    O3 Zn1 . 2.395(2) ?
loop_
    _geom_angle_atom_site_label_1
    _geom_angle_atom_site_label_2
    _geom_angle_atom_site_label_3
    _geom_angle_site_symmetry_1
    _geom_angle_site_symmetry_3
    _geom_angle
    _geom_angle_publ_flag
    N2 C1 C2 . . 122.9(3) ?
    N2 C1 H1 . . 118.5 ?
    C2 C1 H1 . . 118.5 ?
    C3 C2 C1 . . 119.8(3) ?
    C3 C2 H2 . . 120.1 ?
    C1 C2 H2 . . 120.1 ?
    C2 C3 C4 . . 119.2(3) ?
    C2 C3 H3 . . 120.4 ?
    C4 C3 H3 . . 120.4 ?
    C3 C4 C5 . . 117.5(3) ?
    C3 C4 C8 . . 122.8(3) ?
    C5 C4 C8 . . 119.7(3) ?
    N2 C5 C4 . . 122.8(2) ?
    N2 C5 C6 . . 117.6(2) ?
    C4 C5 C6 . . 119.6(2) ?
    N1 C6 C7 . . 122.4(2) ?
    N1 C6 C5 . . 118.6(2) ?
    C7 C6 C5 . . 119.0(2) ?
    C10 C7 C6 . . 116.7(3) ?
    C10 C7 C9 . . 123.5(2) ?
    C6 C7 C9 . . 119.8(3) ?
    C9 C8 C4 . . 120.6(3) ?
    C9 C8 H8 . . 119.7 ?
    C4 C8 H8 . . 119.7 ?
    C8 C9 C7 . . 121.3(3) ?
    C8 C9 H9 . . 119.4 ?
    C7 C9 H9 . . 119.4 ?
    C11 C10 C7 . . 120.6(3) ?
    C11 C10 H10 . . 119.7 ?
    C7 C10 H10 . . 119.7 ?
    C10 C11 C12 . . 119.0(3) ?
    C10 C11 H11 . . 120.5 ?
    C12 C11 H11 . . 120.5 ?
    N1 C12 C11 . . 123.1(3) ?
    N1 C12 N5 . . 117.1(2) ?
    C11 C12 N5 . . 119.7(3) ?
    C14 C13 C17 . . 122.6(3) ?
    C14 C13 H13 . . 118.7 ?
    C17 C13 H13 . . 118.7 ?
    C13 C14 C15 . . 120.3(3) ?
    C13 C14 H14 . . 119.8 ?
    C15 C14 H14 . . 119.8 ?
    C16 C15 C14 . . 119.4(3) ?
    C16 C15 H15 . . 120.3 ?
    C14 C15 H15 . . 120.3 ?
    C15 C16 N5 . . 120.8(3) ?
    C15 C16 H16 . . 119.6 ?
    N5 C16 H16 . . 119.6 ?
    O1 C17 N5 . . 119.7(3) ?
    O1 C17 C13 . . 126.6(3) ?
    N5 C17 C13 . . 113.8(3) ?
    N3 C18 C19 . . 121.6(3) ?
    N3 C18 H18 . . 119.2 ?
    C19 C18 H18 . . 119.2 ?
    C20 C19 C18 . . 119.9(3) ?
    C20 C19 H19 . . 120.0 ?
    C18 C19 H19 . . 120.0 ?
    C19 C20 C21 . . 120.9(3) ?
    C19 C20 H20 . . 119.6 ?
    C21 C20 H20 . . 119.6 ?
    C20 C21 C22 . . 116.2(3) ?
    C20 C21 C26 . . 124.9(3) ?
    C22 C21 C26 . . 118.9(3) ?
    N3 C22 C21 . . 122.2(3) ?
    N3 C22 C23 . . 118.2(2) ?
    C21 C22 C23 . . 119.6(3) ?
    N4 C23 C24 . . 123.6(2) ?
    N4 C23 C22 . . 117.3(2) ?
    C24 C23 C22 . . 119.1(2) ?
    C23 C24 C29 . . 116.5(3) ?
    C23 C24 C25 . . 120.0(3) ?
    C29 C24 C25 . . 123.5(3) ?
    C26 C25 C24 . . 121.1(3) ?
    C26 C25 H25 . . 119.4 ?
    C24 C25 H25 . . 119.4 ?
    C25 C26 C21 . . 121.2(3) ?
    C25 C26 H26 . . 119.4 ?
    C21 C26 H26 . . 119.4 ?
    N4 C27 C28 . . 122.4(2) ?
    N4 C27 N6 . . 119.2(2) ?
    C28 C27 N6 . . 118.4(2) ?
    C29 C28 C27 . . 119.5(3) ?
    C29 C28 H28 . . 120.2 ?
    C27 C28 H28 . . 120.2 ?
    C28 C29 C24 . . 120.1(3) ?
    C28 C29 H29 . . 120.0 ?
    C24 C29 H29 . . 120.0 ?
    C33 C30 C34 . . 123.0(3) ?
    C33 C30 H6 . . 118.5 ?
    C34 C30 H6 . . 118.5 ?
    C32 C31 N6 . . 121.7(3) ?
    C32 C31 H31 . . 119.2 ?
    N6 C31 H31 . . 119.2 ?
    C31 C32 C33 . . 119.8(3) ?
    C31 C32 H32 . . 120.1 ?
    C33 C32 H32 . . 120.1 ?
    C30 C33 C32 . . 119.3(3) ?
    C30 C33 H33 . . 120.4 ?
    C32 C33 H33 . . 120.4 ?
    O2 C34 N6 . . 123.5(2) ?
    O2 C34 C30 . . 121.2(3) ?
    N6 C34 C30 . . 115.4(3) ?
    O9 Cl1 O8 . . 107.5(4) ?
    O9 Cl1 O10 . . 106.8(4) ?
    O8 Cl1 O10 . . 111.2(3) ?
    O9 Cl1 O7 . . 109.8(3) ?
    O8 Cl1 O7 . . 111.6(2) ?
    O10 Cl1 O7 . . 109.8(2) ?
    O5 Cl2 O6 . . 112.17(18) ?
    O5 Cl2 O4 . . 108.84(14) ?
    O6 Cl2 O4 . . 109.63(15) ?
    O5 Cl2 O3 . . 109.85(13) ?
    O6 Cl2 O3 . . 107.41(14) ?
    O4 Cl2 O3 . . 108.88(13) ?
    C12 N1 C6 . . 118.1(2) ?
    C12 N1 Zn1 . . 131.17(18) ?
    C6 N1 Zn1 . . 110.56(16) ?
    C1 N2 C5 . . 117.8(2) ?
    C1 N2 Zn1 . . 128.65(19) ?
    C5 N2 Zn1 . . 113.59(17) ?
    C18 N3 C22 . . 119.3(3) ?
    C18 N3 Zn1 . . 127.9(2) ?
    C22 N3 Zn1 . . 112.77(17) ?
    C27 N4 C23 . . 117.6(2) ?
    C27 N4 Zn1 . . 129.78(18) ?
    C23 N4 Zn1 . . 111.17(16) ?
    C16 N5 C17 . . 123.1(3) ?
    C16 N5 C12 . . 118.4(2) ?
    C17 N5 C12 . . 118.4(2) ?
    C31 N6 C34 . . 119.7(2) ?
    C31 N6 C27 . . 116.2(2) ?
    C34 N6 C27 . . 124.0(2) ?
    C34 O2 Zn1 . . 133.58(19) ?
    Cl2 O3 Zn1 . . 135.05(12) ?
    O2 Zn1 N3 . . 160.72(8) ?
    O2 Zn1 N2 . . 97.89(8) ?
    N3 Zn1 N2 . . 97.84(9) ?
    O2 Zn1 N4 . . 82.97(8) ?
    N3 Zn1 N4 . . 79.69(8) ?
    N2 Zn1 N4 . . 170.52(8) ?
    O2 Zn1 N1 . . 92.99(8) ?
    N3 Zn1 N1 . . 100.85(8) ?
    N2 Zn1 N1 . . 79.22(8) ?
    N4 Zn1 N1 . . 110.20(8) ?
    O2 Zn1 O3 . . 85.91(8) ?
    N3 Zn1 O3 . . 84.52(8) ?
    N2 Zn1 O3 . . 84.69(8) ?
    N4 Zn1 O3 . . 85.96(7) ?
    N1 Zn1 O3 . . 163.57(8) ?
loop_
    _geom_torsion_atom_site_label_1
    _geom_torsion_atom_site_label_2
    _geom_torsion_atom_site_label_3
    _geom_torsion_atom_site_label_4
    _geom_torsion_site_symmetry_1
    _geom_torsion_site_symmetry_2
    _geom_torsion_site_symmetry_3
    _geom_torsion_site_symmetry_4
    _geom_torsion
    _geom_torsion_publ_flag
    N2 C1 C2 C3 . . . . -1.2(5) ?
    C1 C2 C3 C4 . . . . 1.9(5) ?
    C2 C3 C4 C5 . . . . -0.4(4) ?
    C2 C3 C4 C8 . . . . 179.0(3) ?
    C3 C4 C5 N2 . . . . -1.8(4) ?
    C8 C4 C5 N2 . . . . 178.8(3) ?
    C3 C4 C5 C6 . . . . 177.1(3) ?
    C8 C4 C5 C6 . . . . -2.4(4) ?
    N2 C5 C6 N1 . . . . 3.4(4) ?
    C4 C5 C6 N1 . . . . -175.5(2) ?
    N2 C5 C6 C7 . . . . -179.2(2) ?
    C4 C5 C6 C7 . . . . 1.9(4) ?
    N1 C6 C7 C10 . . . . -2.1(4) ?
    C5 C6 C7 C10 . . . . -179.3(2) ?
    N1 C6 C7 C9 . . . . 176.6(2) ?
    C5 C6 C7 C9 . . . . -0.7(4) ?
    C3 C4 C8 C9 . . . . -177.6(3) ?
    C5 C4 C8 C9 . . . . 1.8(4) ?
    C4 C8 C9 C7 . . . . -0.6(4) ?
    C10 C7 C9 C8 . . . . 178.6(3) ?
    C6 C7 C9 C8 . . . . 0.1(4) ?
    C6 C7 C10 C11 . . . . 2.3(4) ?
    C9 C7 C10 C11 . . . . -176.3(3) ?
    C7 C10 C11 C12 . . . . -0.1(5) ?
    C10 C11 C12 N1 . . . . -2.7(5) ?
    C10 C11 C12 N5 . . . . 173.8(3) ?
    C17 C13 C14 C15 . . . . 0.2(5) ?
    C13 C14 C15 C16 . . . . -0.5(5) ?
    C14 C15 C16 N5 . . . . 0.0(5) ?
    C14 C13 C17 O1 . . . . 179.8(4) ?
    C14 C13 C17 N5 . . . . 0.4(5) ?
    N3 C18 C19 C20 . . . . -0.3(5) ?
    C18 C19 C20 C21 . . . . 0.7(5) ?
    C19 C20 C21 C22 . . . . -0.5(5) ?
    C19 C20 C21 C26 . . . . 176.6(3) ?
    C20 C21 C22 N3 . . . . -0.1(4) ?
    C26 C21 C22 N3 . . . . -177.4(2) ?
    C20 C21 C22 C23 . . . . 179.4(2) ?
    C26 C21 C22 C23 . . . . 2.1(4) ?
    N3 C22 C23 N4 . . . . -5.7(3) ?
    C21 C22 C23 N4 . . . . 174.8(2) ?
    N3 C22 C23 C24 . . . . 174.7(2) ?
    C21 C22 C23 C24 . . . . -4.8(4) ?
    N4 C23 C24 C29 . . . . 4.8(4) ?
    C22 C23 C24 C29 . . . . -175.7(2) ?
    N4 C23 C24 C25 . . . . -175.7(2) ?
    C22 C23 C24 C25 . . . . 3.9(4) ?
    C23 C24 C25 C26 . . . . -0.2(4) ?
    C29 C24 C25 C26 . . . . 179.3(3) ?
    C24 C25 C26 C21 . . . . -2.6(5) ?
    C20 C21 C26 C25 . . . . -175.4(3) ?
    C22 C21 C26 C25 . . . . 1.6(4) ?
    N4 C27 C28 C29 . . . . 5.6(4) ?
    N6 C27 C28 C29 . . . . -174.5(3) ?
    C27 C28 C29 C24 . . . . -3.4(4) ?
    C23 C24 C29 C28 . . . . -1.5(4) ?
    C25 C24 C29 C28 . . . . 179.0(3) ?
    N6 C31 C32 C33 . . . . -0.7(5) ?
    C34 C30 C33 C32 . . . . -0.9(5) ?
    C31 C32 C33 C30 . . . . -3.4(5) ?
    C33 C30 C34 O2 . . . . -171.4(3) ?
    C33 C30 C34 N6 . . . . 8.8(4) ?
    C11 C12 N1 C6 . . . . 3.0(4) ?
    N5 C12 N1 C6 . . . . -173.7(2) ?
    C11 C12 N1 Zn1 . . . . -172.3(2) ?
    N5 C12 N1 Zn1 . . . . 11.1(4) ?
    C7 C6 N1 C12 . . . . -0.5(4) ?
    C5 C6 N1 C12 . . . . 176.8(2) ?
    C7 C6 N1 Zn1 . . . . 175.66(19) ?
    C5 C6 N1 Zn1 . . . . -7.0(3) ?
    C2 C1 N2 C5 . . . . -0.9(4) ?
    C2 C1 N2 Zn1 . . . . -179.6(2) ?
    C4 C5 N2 C1 . . . . 2.5(4) ?
    C6 C5 N2 C1 . . . . -176.4(2) ?
    C4 C5 N2 Zn1 . . . . -178.7(2) ?
    C6 C5 N2 Zn1 . . . . 2.4(3) ?
    C19 C18 N3 C22 . . . . -0.2(4) ?
    C19 C18 N3 Zn1 . . . . -176.8(2) ?
    C21 C22 N3 C18 . . . . 0.5(4) ?
    C23 C22 N3 C18 . . . . -179.0(2) ?
    C21 C22 N3 Zn1 . . . . 177.5(2) ?
    C23 C22 N3 Zn1 . . . . -2.0(3) ?
    C28 C27 N4 C23 . . . . -2.4(4) ?
    N6 C27 N4 C23 . . . . 177.7(2) ?
    C28 C27 N4 Zn1 . . . . 162.4(2) ?
    N6 C27 N4 Zn1 . . . . -17.5(3) ?
    C24 C23 N4 C27 . . . . -2.9(4) ?
    C22 C23 N4 C27 . . . . 177.5(2) ?
    C24 C23 N4 Zn1 . . . . -170.4(2) ?
    C22 C23 N4 Zn1 . . . . 10.1(3) ?
    C15 C16 N5 C17 . . . . 0.6(4) ?
    C15 C16 N5 C12 . . . . 176.8(3) ?
    O1 C17 N5 C16 . . . . 179.7(3) ?
    C13 C17 N5 C16 . . . . -0.8(4) ?
    O1 C17 N5 C12 . . . . 3.6(4) ?
    C13 C17 N5 C12 . . . . -177.0(3) ?
    N1 C12 N5 C16 . . . . 74.3(3) ?
    C11 C12 N5 C16 . . . . -102.5(3) ?
    N1 C12 N5 C17 . . . . -109.3(3) ?
    C11 C12 N5 C17 . . . . 73.9(4) ?
    C32 C31 N6 C34 . . . . 9.1(4) ?
    C32 C31 N6 C27 . . . . -168.1(3) ?
    O2 C34 N6 C31 . . . . 167.6(3) ?
    C30 C34 N6 C31 . . . . -12.5(4) ?
    O2 C34 N6 C27 . . . . -15.4(4) ?
    C30 C34 N6 C27 . . . . 164.4(2) ?
    N4 C27 N6 C31 . . . . -153.0(2) ?
    C28 C27 N6 C31 . . . . 27.1(4) ?
    N4 C27 N6 C34 . . . . 30.0(4) ?
    C28 C27 N6 C34 . . . . -150.0(3) ?
    N6 C34 O2 Zn1 . . . . -13.4(4) ?
    C30 C34 O2 Zn1 . . . . 166.7(2) ?
    O5 Cl2 O3 Zn1 . . . . 43.3(2) ?
    O6 Cl2 O3 Zn1 . . . . 165.51(19) ?
    O4 Cl2 O3 Zn1 . . . . -75.8(2) ?
    C34 O2 Zn1 N3 . . . . 45.0(4) ?
    C34 O2 Zn1 N2 . . . . -170.5(2) ?
    C34 O2 Zn1 N4 . . . . 19.0(2) ?
    C34 O2 Zn1 N1 . . . . -91.0(2) ?
    C34 O2 Zn1 O3 . . . . 105.4(2) ?
    C18 N3 Zn1 O2 . . . . 156.0(3) ?
    C22 N3 Zn1 O2 . . . . -20.7(4) ?
    C18 N3 Zn1 N2 . . . . 11.6(2) ?
    C22 N3 Zn1 N2 . . . . -165.17(17) ?
    C18 N3 Zn1 N4 . . . . -177.7(2) ?
    C22 N3 Zn1 N4 . . . . 5.57(17) ?
    C18 N3 Zn1 N1 . . . . -68.9(2) ?
    C22 N3 Zn1 N1 . . . . 114.38(18) ?
    C18 N3 Zn1 O3 . . . . 95.4(2) ?
    C22 N3 Zn1 O3 . . . . -81.31(18) ?
    C1 N2 Zn1 O2 . . . . -94.4(3) ?
    C5 N2 Zn1 O2 . . . . 86.92(19) ?
    C1 N2 Zn1 N3 . . . . 74.4(3) ?
    C5 N2 Zn1 N3 . . . . -104.27(19) ?
    C1 N2 Zn1 N4 . . . . 0.2(7) ?
    C5 N2 Zn1 N4 . . . . -178.5(4) ?
    C1 N2 Zn1 N1 . . . . 174.0(3) ?
    C5 N2 Zn1 N1 . . . . -4.64(18) ?
    C1 N2 Zn1 O3 . . . . -9.3(3) ?
    C5 N2 Zn1 O3 . . . . 172.02(19) ?
    C27 N4 Zn1 O2 . . . . -2.4(2) ?
    C23 N4 Zn1 O2 . . . . 163.13(17) ?
    C27 N4 Zn1 N3 . . . . -173.9(2) ?
    C23 N4 Zn1 N3 . . . . -8.39(16) ?
    C27 N4 Zn1 N2 . . . . -98.2(5) ?
    C23 N4 Zn1 N2 . . . . 67.3(6) ?
    C27 N4 Zn1 N1 . . . . 88.2(2) ?
    C23 N4 Zn1 N1 . . . . -106.26(16) ?
    C27 N4 Zn1 O3 . . . . -88.7(2) ?
    C23 N4 Zn1 O3 . . . . 76.77(16) ?
    C12 N1 Zn1 O2 . . . . 84.3(2) ?
    C6 N1 Zn1 O2 . . . . -91.27(17) ?
    C12 N1 Zn1 N3 . . . . -82.2(2) ?
    C6 N1 Zn1 N3 . . . . 102.23(17) ?
    C12 N1 Zn1 N2 . . . . -178.3(3) ?
    C6 N1 Zn1 N2 . . . . 6.21(16) ?
    C12 N1 Zn1 N4 . . . . 0.6(3) ?
    C6 N1 Zn1 N4 . . . . -174.87(16) ?
    C12 N1 Zn1 O3 . . . . 169.9(2) ?
    C6 N1 Zn1 O3 . . . . -5.6(4) ?
    Cl2 O3 Zn1 O2 . . . . -42.73(19) ?
    Cl2 O3 Zn1 N3 . . . . 120.5(2) ?
    Cl2 O3 Zn1 N2 . . . . -141.1(2) ?
    Cl2 O3 Zn1 N4 . . . . 40.50(19) ?
    Cl2 O3 Zn1 N1 . . . . -129.4(2) ?
data_global
_journal_date_recd_electronic     2009-06-22
_journal_date_accepted     2009-07-01
_journal_name_full     'Acta Crystallographica, Section E'
_journal_year     2009
_journal_volume     65
_journal_issue      8
_journal_page_first     m882
_journal_page_last     m882
_journal_paper_category     QM
_journal_coeditor_code     LH2853
_publ_contact_author
;
      'Liu, Qing Yun'
      School of Chemical & Environmental Engineering
      Shandong University of Science and Technology
      Qingdao 266510
      People's Republic of China
;
_publ_contact_author_email     qinyunliu1972@163.com
_publ_contact_author_fax     ?
_publ_contact_author_phone     '086 532 86057757'
_publ_section_title
;
Perchloratobis[1-(1,10-phenanthrolin-2-yl)-2-pyridone]zinc(II) perchlorate
;
loop_
    _publ_author_name
    _publ_author_address
    'Liu, Qing Yun'
;     School of Chemical & Environmental Engineering
      Shandong University of Science and Technology
      Qingdao 266510
      People's Republic of China
;
    'Liu, Qi Sheng'
;     Department of Chemistry
      Shandong Normal University
      Jinan 250014
      People's Republic of China
;
    'Zhao, Qing Ru'
;     School of Chemical & Environmental Engineering
      Shandong University of Science and Technology
      Qingdao 266510
      People's Republic of China
;
