# Supplementary material for: Perchloratobis[1-(1,10-phenanthrolin-2-yl)-2-pyridone]zinc(II) perchlorate
Source: Acta Crystallogr Sect E Struct Rep Online. 2009 Jul 8;65(Pt 8):m882. doi: 10.1107/S1600536809025355 (PMC2977391; doi:10.1107/S1600536809025355)
Supplement: Supplementary file 2 [file e-65-0m882-Isup2.hkl]

# 
# h,k,l, Fc-squared, Fo-squared, sigma(Fo-squared) and status flag 
# 
data_I
_shelx_title ' 70424dm in P2(1)/n' 
_shelx_refln_list_code          4 
_shelx_F_calc_maximum      470.31 
_exptl_crystal_F_000      1648.00 
_reflns_d_resolution_high  0.8107 
 
loop_ 
 _symmetry_equiv_pos_as_xyz 
 'x, y, z' 
 '-x+1/2, y+1/2, -z+1/2' 
 '-x, -y, -z' 
 'x-1/2, -y-1/2, z-1/2' 
 
_cell_length_a    12.9977 
_cell_length_b    16.7412 
_cell_length_c    14.6801 
_cell_angle_alpha  90.000 
_cell_angle_beta  100.068 
_cell_angle_gamma  90.000 
 
_shelx_F_squared_multiplier     1.000 
 
loop_ 
 _refln_index_h 
 _refln_index_k 
 _refln_index_l 
 _refln_F_squared_calc 
 _refln_F_squared_meas 
 _refln_F_squared_sigma 
 _refln_observed_status 
   2   0   0     2505.44     2466.78     61.38 o 
   4   0   0    11427.90    12185.72    294.24 o 
   6   0   0      480.00      670.07     22.66 o 
   8   0   0      196.10      135.12     43.01 o 
  10   0   0     4430.90     4521.60    170.63 o 
  12   0   0      135.28      107.71     15.50 o 
  14   0   0        7.00        9.19     20.97 o 
   1   1   0     6141.33     6752.16    116.11 o 
   2   1   0    14023.56    16187.15    318.66 o 
   3   1   0    12359.88    13498.69    229.52 o 
   4   1   0      693.84      664.84     14.30 o 
   5   1   0       46.32       45.11      4.05 o 
   6   1   0        8.43        7.06      3.77 o 
   7   1   0     1860.44     1741.35     34.95 o 
   8   1   0     8435.96     9447.20    165.10 o 
   9   1   0      664.68      632.07     24.66 o 
  10   1   0      111.44       73.36      9.10 o 
  11   1   0      251.62      236.29     14.05 o 
  12   1   0      323.43      429.33     20.28 o 
  13   1   0        1.39        0.00     11.44 o 
  14   1   0       82.52      132.92     27.34 o 
  15   1   0      296.14      369.77     40.06 o 
   0   2   0    37278.50    42825.75   1030.03 o 
   1   2   0     1718.17     1805.52     28.50 o 
   2   2   0      547.41      479.70      9.46 o 
   3   2   0       16.32       39.62      7.60 o 
   4   2   0      338.55      393.91     15.98 o 
   5   2   0    10429.23     9550.81    164.37 o 
   6   2   0     4777.16     5189.84     91.90 o 
   7   2   0       47.61       43.23      8.23 o 
   8   2   0       33.53       60.98      6.84 o 
   9   2   0      402.47      297.03     12.56 o 
  10   2   0      697.28      793.57     27.83 o 
  11   2   0      349.62      397.29     28.84 o 
  12   2   0      221.20      221.98     21.89 o 
  13   2   0      312.97      368.99     25.96 o 
  14   2   0       77.41      106.81     19.61 o 
  15   2   0      746.90      855.49     59.15 o 
   1   3   0     1188.77     1169.69     21.58 o 
   2   3   0     6389.82     6663.03    103.08 o 
   3   3   0   221187.03   226477.02   3442.95 o 
   4   3   0      587.57      653.54     12.91 o 
   5   3   0     4279.50     4829.61     85.05 o 
   6   3   0     1037.76     1110.01     26.50 o 
   7   3   0     6008.64     5282.19     94.30 o 
   8   3   0     1054.10     1194.72     26.63 o 
   9   3   0      296.91      278.55     12.25 o 
  10   3   0      196.02      168.66     12.77 o 
  11   3   0      159.92      221.37     23.85 o 
  12   3   0     1272.26     1435.94     50.91 o 
  13   3   0      458.99      466.40     28.82 o 
  14   3   0        0.90       18.86     17.00 o 
  15   3   0      212.04      276.51     25.70 o 
   0   4   0     8320.65     9607.10    231.45 o 
   1   4   0      313.42      317.22      7.49 o 
   2   4   0      578.25      648.72     13.43 o 
   3   4   0    14450.33    16494.24    252.17 o 
   4   4   0     2510.38     2973.84     47.83 o 
   5   4   0    10590.70    11208.53    173.06 o 
   6   4   0      857.75      830.83     18.95 o 
   7   4   0      674.56      626.25     16.31 o 
   8   4   0      295.04      286.10     18.98 o 
   9   4   0      344.04      279.71     24.73 o 
  10   4   0       58.88       58.73     10.73 o 
  11   4   0     1673.55     1638.28     54.66 o 
  12   4   0      138.03      106.05     26.16 o 
  13   4   0      856.19      811.98     38.44 o 
  14   4   0      273.08      255.77     24.60 o 
  15   4   0     1039.48     1161.16     98.98 o 
   1   5   0      135.12      114.76      4.85 o 
   2   5   0     9303.57     9333.33    186.86 o 
   3   5   0    18759.16    20240.06    309.10 o 
   4   5   0      337.60      272.96     19.90 o 
   5   5   0      563.17      582.60     12.56 o 
   6   5   0      109.62      141.99     10.55 o 
   7   5   0       46.81       26.49      6.46 o 
   8   5   0     2674.27     2450.51     55.54 o 
   9   5   0      628.12      643.85     42.89 o 
  10   5   0      391.36      392.85     24.00 o 
  11   5   0       47.35       49.20     15.33 o 
  12   5   0     2875.18     3053.90    170.86 o 
  13   5   0     1216.86     1247.97     91.09 o 
  14   5   0       99.55      113.09     20.65 o 
  15   5   0       81.10      126.64     24.39 o 
   0   6   0     4543.16     4305.53    106.28 o 
   1   6   0      544.07      606.52     11.84 o 
   2   6   0      675.04      876.24     17.97 o 
   3   6   0      432.44      369.62     10.03 o 
   4   6   0    12115.58    14345.95    220.35 o 
   5   6   0     4239.04     4195.76     67.08 o 
   6   6   0    23570.81    24986.12    382.11 o 
   7   6   0      305.03      316.99     13.68 o 
   8   6   0     1183.90     1109.13     39.33 o 
   9   6   0       50.52       59.58     13.07 o 
  10   6   0     1100.75     1139.32     66.22 o 
  11   6   0       44.19       29.89     14.58 o 
  12   6   0      410.76      372.19     34.53 o 
  13   6   0       11.48       36.37     18.01 o 
  14   6   0        8.75       17.39     18.44 o 
  15   6   0      217.98      201.89     26.06 o 
   1   7   0     4092.56     4234.19     66.98 o 
   2   7   0     6826.46     6843.47    120.03 o 
   3   7   0     3337.14     3435.68     62.50 o 
   4   7   0      199.67      172.57     11.60 o 
   5   7   0      604.56      523.18     25.78 o 
   6   7   0    10027.14    11481.66    199.17 o 
   7   7   0     1712.24     1798.96     43.96 o 
   8   7   0     1268.74     1191.96    103.11 o 
   9   7   0     1293.82     1373.33     47.58 o 
  10   7   0      278.57      239.60     20.91 o 
  11   7   0        6.49       11.27     18.85 o 
  12   7   0     2486.70     2596.58     97.33 o 
  13   7   0       93.51      117.76     21.48 o 
  14   7   0      351.03      424.15     31.00 o 
   0   8   0     7250.78     6994.18    166.55 o 
   1   8   0       44.76       39.00      3.95 o 
   2   8   0       13.40        3.53      4.20 o 
   3   8   0     2122.59     1888.20     36.63 o 
   4   8   0       80.49       75.39      7.64 o 
   5   8   0     6721.89     6659.60    138.03 o 
   6   8   0     3909.26     3526.43    143.16 o 
   7   8   0      499.75      518.43     20.18 o 
   8   8   0     3005.56     2978.99    109.00 o 
   9   8   0     2860.87     2842.13     83.65 o 
  10   8   0     3318.65     3422.87     98.31 o 
  11   8   0     1071.16     1099.47     45.21 o 
  12   8   0      528.96      546.22     79.77 o 
  13   8   0      119.48       98.12     21.30 o 
  14   8   0      278.19      307.11     27.82 o 
   1   9   0     1186.03     1293.66     23.59 o 
   2   9   0     2461.53     2636.67     43.64 o 
   3   9   0     1430.37     1176.20     25.05 o 
   4   9   0     1736.33     1691.41     40.76 o 
   5   9   0      388.88      452.44     17.60 o 
   6   9   0       13.67       26.18      8.58 o 
   7   9   0     2759.21     2988.44     68.38 o 
   8   9   0      303.80      273.93     15.50 o 
   9   9   0     4065.58     3848.96    117.25 o 
  10   9   0       11.98        7.54     17.44 o 
  11   9   0      237.44      184.86     22.33 o 
  12   9   0       26.38       44.43     17.85 o 
  13   9   0      129.01      134.59     22.67 o 
  14   9   0      119.15      179.36     34.41 o 
   0  10   0       44.53       55.29      7.42 o 
   1  10   0     4273.85     4237.82     68.39 o 
   2  10   0     3250.99     3121.16     51.34 o 
   3  10   0       80.82       87.59      8.61 o 
   4  10   0     1447.04     1417.10     35.91 o 
   5  10   0     2817.01     2785.39     63.26 o 
   6  10   0     1045.45     1024.84     31.91 o 
   7  10   0     1120.86     1043.26     31.11 o 
   8  10   0      920.97      824.42     42.67 o 
   9  10   0     7932.40     8024.68    207.94 o 
  10  10   0       68.02       66.27     18.39 o 
  11  10   0      187.89      196.51     37.83 o 
  12  10   0       14.21       29.49     18.20 o 
  13  10   0      190.28      195.04     24.47 o 
   1  11   0      342.56      303.33     12.87 o 
   2  11   0       74.72       61.87      7.55 o 
   3  11   0     4144.70     4138.77     89.32 o 
   4  11   0        0.09        1.09      7.67 o 
   5  11   0      163.97      204.62     16.96 o 
   6  11   0      112.00       97.00     11.62 o 
   7  11   0     5982.52     5821.09    124.98 o 
   8  11   0     2559.60     2508.82     66.30 o 
   9  11   0     1186.28     1152.75     46.16 o 
  10  11   0      458.79      498.16     37.94 o 
  11  11   0      106.96       54.33     18.54 o 
  12  11   0      347.15      327.42     29.24 o 
  13  11   0       46.53       37.12     19.44 o 
   0  12   0     3564.02     4009.09     85.81 o 
   1  12   0     4030.98     4020.19     67.19 o 
   2  12   0        2.34        3.50      7.75 o 
   3  12   0       41.77       26.08      8.65 o 
   4  12   0     1550.79     1495.63     38.95 o 
   5  12   0      137.93      117.43     11.77 o 
   6  12   0      588.42      538.54     22.36 o 
   7  12   0       57.36       97.50     12.41 o 
   8  12   0      226.96      250.65     18.14 o 
   9  12   0      218.10      207.56     34.64 o 
  10  12   0      224.29      201.62     22.50 o 
  11  12   0      862.44      903.60     59.15 o 
  12  12   0       60.18       64.92     21.41 o 
   1  13   0     1228.26     1294.43     30.19 o 
   2  13   0     2399.55     2514.35     58.31 o 
   3  13   0      701.02      720.74     37.59 o 
   4  13   0      382.46      408.09     19.18 o 
   5  13   0       24.13       34.54     10.82 o 
   6  13   0      125.28       79.70     12.33 o 
   7  13   0      159.25      151.05     22.66 o 
   8  13   0      370.09      380.52     38.86 o 
   9  13   0      467.37      468.40     29.46 o 
  10  13   0       40.10       56.34     24.16 o 
  11  13   0       59.79       54.70     20.54 o 
  12  13   0      620.32      535.47     35.88 o 
   0  14   0      623.84      608.03     41.01 o 
   1  14   0       14.96       16.09      9.39 o 
   2  14   0      382.97      352.92     18.20 o 
   3  14   0      302.70      261.35     15.70 o 
   4  14   0     2888.40     2820.15     66.13 o 
   5  14   0        7.61        5.96     11.25 o 
   6  14   0     2111.36     2021.49     51.69 o 
   7  14   0      161.55      152.57     18.24 o 
   8  14   0        0.02        0.76     15.55 o 
   9  14   0        1.02        4.80     16.58 o 
  10  14   0      286.18      252.32     39.12 o 
  11  14   0       11.78        9.18     19.70 o 
   1  15   0       20.39       28.03     20.15 o 
   2  15   0       19.78        4.16     18.87 o 
   3  15   0     1046.49     1051.33     32.25 o 
   4  15   0     1128.27     1136.60     34.40 o 
   5  15   0      607.32      642.16     25.12 o 
   6  15   0      150.87      165.07     15.85 o 
   7  15   0      570.06      511.07     24.18 o 
   8  15   0      356.32      345.01     27.32 o 
   9  15   0       62.45       68.82     20.16 o 
  10  15   0       15.24       19.79     18.85 o 
   0  16   0       83.36       49.96     23.80 o 
   1  16   0       26.39       34.29     16.25 o 
   2  16   0        7.82        0.00     14.83 o 
   3  16   0       90.60       68.56     19.72 o 
   4  16   0      933.26      850.73     29.69 o 
   5  16   0      965.44      976.41     49.55 o 
   6  16   0      702.40      658.60     27.30 o 
   7  16   0        4.69        0.00     15.47 o 
   8  16   0      104.89      132.91     21.88 o 
   9  16   0        9.14        7.96     19.01 o 
   1  17   0     1868.69     1888.37     65.48 o 
   2  17   0        2.41        6.59     27.93 o 
   3  17   0      692.50      630.96     44.07 o 
   4  17   0      270.16      290.23     22.74 o 
   5  17   0       15.38       11.07     12.74 o 
   6  17   0       33.13       26.60     13.43 o 
   7  17   0       75.04       81.54     21.45 o 
   8  17   0      253.11      230.39     25.81 o 
   0  18   0      562.06      460.74     42.89 o 
   1  18   0        5.86        9.04     18.61 o 
   2  18   0      137.12      178.60     23.22 o 
   3  18   0        7.45       38.21     20.39 o 
   4  18   0        0.15        0.00     35.00 o 
   5  18   0      736.83      758.02     36.32 o 
   6  18   0       19.51       25.22     24.04 o 
   7  18   0      546.11      455.59     31.45 o 
   1  19   0       89.83      129.24     23.08 o 
   2  19   0       57.09       56.64     20.04 o 
   3  19   0       93.63      132.51     22.91 o 
   4  19   0        2.06        8.35     17.81 o 
   5  19   0      112.97       80.09     21.71 o 
   6  19   0       18.71       24.27     24.75 o 
   0  20   0      184.60      193.49     38.65 o 
   1  20   0      372.11      430.25     34.30 o 
   2  20   0      665.09      749.05     42.75 o 
   3  20   0      296.57      257.54     28.62 o 
 -13   0   1     1491.82     1640.98     77.54 o 
 -11   0   1       34.83       14.45     11.33 o 
  -9   0   1     6541.48     5708.86    145.53 o 
  -7   0   1     3452.64     3402.35     88.22 o 
  -5   0   1    24982.65    23641.92    567.67 o 
  -3   0   1   108392.91   116116.52   2773.44 o 
  -1   0   1    11772.79    10947.89    379.43 o 
   1   0   1    60882.60    57312.75   1978.93 o 
   3   0   1     3255.23     3632.51     90.19 o 
   5   0   1     8988.23     7811.63    191.80 o 
   7   0   1     1761.39     1896.83     53.56 o 
   9   0   1     1693.84     1333.99     42.80 o 
  11   0   1      129.44      117.42     15.08 o 
  13   0   1     1186.69     1323.06     68.11 o 
 -15   1   1        7.61       20.50     24.51 o 
 -14   1   1      323.34      372.83     37.47 o 
 -13   1   1      845.78      988.59     32.88 o 
 -12   1   1       11.43       29.40     10.77 o 
 -11   1   1        0.89       13.27      7.91 o 
 -10   1   1       26.45       59.18      8.52 o 
  -9   1   1      406.89      372.51     13.98 o 
  -8   1   1     2649.48     2856.39     54.19 o 
  -7   1   1     6402.61     5617.71     99.66 o 
  -6   1   1      719.66      706.54     16.46 o 
  -5   1   1       57.26       41.70      3.93 o 
  -4   1   1      928.23      877.61     17.75 o 
  -3   1   1       82.35       93.76      4.43 o 
  -2   1   1     6395.73     7034.21    139.54 o 
  -1   1   1     6030.65     6841.07    135.80 o 
   0   1   1     4352.68     4178.53    128.68 o 
   1   1   1      595.59      530.71     12.38 o 
   2   1   1      470.27      508.00     10.61 o 
   3   1   1     4690.52     4989.90     86.56 o 
   4   1   1      528.51      468.66     11.43 o 
   5   1   1      452.53      457.50     14.03 o 
   6   1   1        6.56       18.68      4.76 o 
   7   1   1     7148.43     6738.75    119.10 o 
   8   1   1     1002.78     1003.42     23.93 o 
   9   1   1      434.88      390.97     19.70 o 
  10   1   1      328.83      293.13     13.27 o 
  11   1   1        9.57       32.85      8.82 o 
  12   1   1        0.56        0.00      9.77 o 
  13   1   1      630.92      716.70     62.10 o 
  14   1   1       15.57        0.47     21.21 o 
 -15   2   1      336.55      370.00     40.77 o 
 -14   2   1       24.71       48.46     16.99 o 
 -13   2   1      107.04       95.89     14.71 o 
 -12   2   1       20.53        9.13     10.36 o 
 -11   2   1     1102.35     1116.92     40.20 o 
 -10   2   1     6620.41     7238.69    129.51 o 
  -9   2   1     1021.01      821.07     28.51 o 
  -8   2   1     1292.76     1045.12     23.91 o 
  -7   2   1      821.31      661.45     16.50 o 
  -6   2   1      767.08      988.57     21.19 o 
  -5   2   1       73.22       57.60      8.36 o 
  -4   2   1       44.00       42.28      3.26 o 
  -3   2   1      118.22      147.63      6.63 o 
  -2   2   1     4743.70     5480.13     84.73 o 
  -1   2   1     4017.48     4764.11     93.75 o 
   0   2   1    33018.42    40198.40    726.35 o 
   1   2   1    16676.32    19482.04    389.54 o 
   2   2   1     6067.72     6320.74     97.56 o 
   3   2   1      622.56      502.58     19.39 o 
   4   2   1      700.67      818.53     20.01 o 
   5   2   1       34.17       60.92     12.89 o 
   6   2   1      495.15      569.49     24.22 o 
   7   2   1     2730.42     2600.40     49.62 o 
   8   2   1     1057.78      846.68     21.11 o 
   9   2   1      820.42      629.70     28.95 o 
  10   2   1     4050.37     4401.17     82.44 o 
  11   2   1      610.12      612.96     20.25 o 
  12   2   1       26.22        0.57     13.83 o 
  13   2   1      184.84      224.65     21.75 o 
  14   2   1      242.58      258.09     24.19 o 
  15   2   1       31.82       40.77     26.87 o 
 -15   3   1       52.97       41.48     26.63 o 
 -14   3   1       12.81        9.45     16.66 o 
 -13   3   1      140.12      111.35     18.22 o 
 -12   3   1      558.14      636.06     31.66 o 
 -11   3   1        6.63        0.00      8.90 o 
 -10   3   1     1059.35     1019.06     30.10 o 
  -9   3   1        4.00       15.68      8.98 o 
  -8   3   1     3817.21     4044.61     74.04 o 
  -7   3   1     2615.02     2181.33     41.89 o 
  -6   3   1      927.27      833.02     18.63 o 
  -5   3   1        9.93        1.48      3.19 o 
  -4   3   1       64.91       90.30      3.28 o 
  -3   3   1    46764.94    54475.88    828.97 o 
  -2   3   1    80228.26    92185.16   1563.43 o 
  -1   3   1     6912.68     8411.79    166.65 o 
   0   3   1    17049.20    20133.00    344.80 o 
   1   3   1      151.18      207.69      6.47 o 
   2   3   1    67779.47    74517.75   1273.34 o 
   3   3   1    90346.43    98584.20   1495.36 o 
   4   3   1     3003.42     3354.90     53.74 o 
   5   3   1     5867.15     5999.84    104.98 o 
   6   3   1      950.72     1198.57     25.27 o 
   7   3   1     2516.95     2519.67     48.23 o 
   8   3   1     2419.34     2444.75     47.83 o 
   9   3   1       15.23       20.84      6.63 o 
  10   3   1      992.28      954.30     24.83 o 
  11   3   1       14.91       15.08     12.89 o 
  12   3   1      966.39     1118.23     86.14 o 
  13   3   1        5.98       14.45     14.65 o 
  14   3   1      115.39      121.85     20.75 o 
  15   3   1       69.83       90.05     22.00 o 
 -15   4   1       13.37       13.48     18.57 o 
 -14   4   1      462.54      481.72     30.58 o 
 -13   4   1      212.68      220.95     22.58 o 
 -12   4   1      216.52      231.63     24.86 o 
 -11   4   1      607.70      629.39     30.81 o 
 -10   4   1     1552.25     1800.47     44.65 o 
  -9   4   1        2.16        1.19      7.05 o 
  -8   4   1      667.46      659.78     17.41 o 
  -7   4   1        0.09        0.00      4.28 o 
  -6   4   1     2032.01     2041.14     38.76 o 
  -5   4   1     3803.05     4286.25     67.98 o 
  -4   4   1    11931.35    13490.31    206.90 o 
  -3   4   1      190.59      235.81     18.13 o 
  -2   4   1       57.21       47.11      3.89 o 
  -1   4   1     2876.44     3379.26     68.33 o 
   0   4   1     2655.57     2552.34     45.79 o 
   1   4   1     3017.07     3363.41     52.84 o 
   2   4   1     8496.46     8775.90    152.30 o 
   3   4   1    24219.27    26916.82    410.57 o 
   4   4   1    27189.02    30219.88    460.36 o 
   5   4   1     2664.69     2490.71     41.41 o 
   6   4   1     4031.69     4108.74     74.06 o 
   7   4   1      166.66      227.53      9.92 o 
   8   4   1      111.22      124.84      9.01 o 
   9   4   1       62.74      100.55     10.09 o 
  10   4   1     1267.22     1445.49     48.96 o 
  11   4   1       76.25      101.78     16.40 o 
  12   4   1      262.44      249.81     31.82 o 
  13   4   1      436.57      429.15     28.14 o 
  14   4   1       26.42       40.54     29.34 o 
  15   4   1      248.94      254.18     27.23 o 
 -15   5   1      227.02      192.23     34.88 o 
 -14   5   1      505.76      554.47     41.48 o 
 -13   5   1      278.10      253.89     23.66 o 
 -12   5   1     3163.51     3248.69    163.44 o 
 -11   5   1      519.14      555.02     29.56 o 
 -10   5   1      632.58      647.66     32.40 o 
  -9   5   1      559.23      600.30     32.39 o 
  -8   5   1     1019.41     1049.17     32.89 o 
  -7   5   1     4929.95     4863.35     86.99 o 
  -6   5   1     3899.39     3636.02     58.84 o 
  -5   5   1       24.34       34.81      4.40 o 
  -4   5   1     6643.40     8071.75    140.11 o 
  -3   5   1    22829.21    24598.15    418.35 o 
  -2   5   1      676.54      573.78     12.29 o 
  -1   5   1    11843.43    13521.01    266.99 o 
   0   5   1     4168.23     4908.08     85.93 o 
   1   5   1    12012.38    13358.10    204.65 o 
   2   5   1     2243.39     2187.47     40.36 o 
   3   5   1    14251.97    14461.84    250.01 o 
   4   5   1    21748.99    24871.84    379.56 o 
   5   5   1     1133.65      971.70     18.73 o 
   6   5   1      620.46      738.56     22.56 o 
   7   5   1     4666.83     4725.98     85.28 o 
   8   5   1     1117.30     1188.42     31.50 o 
   9   5   1      276.66      267.70     19.99 o 
  10   5   1     1477.84     1451.37     80.25 o 
  11   5   1       93.90       95.89     27.10 o 
  12   5   1      193.75      286.64     74.83 o 
  13   5   1     1300.70     1334.66     69.99 o 
  14   5   1       52.65       49.78     19.66 o 
  15   5   1      124.01      125.55     23.54 o 
 -15   6   1      102.45      116.92     22.62 o 
 -14   6   1      400.20      408.99     57.03 o 
 -13   6   1       51.90       54.89     17.07 o 
 -12   6   1       29.23       25.30     15.90 o 
 -11   6   1     1178.98     1146.25     43.74 o 
 -10   6   1     2620.72     2755.86     80.80 o 
  -9   6   1     1512.02     1437.68     55.15 o 
  -8   6   1      358.52      375.50     17.68 o 
  -7   6   1      446.28      504.02     18.53 o 
  -6   6   1     1790.56     1902.19     37.40 o 
  -5   6   1    11120.97    11452.06    197.85 o 
  -4   6   1     1159.78     1184.54     43.90 o 
  -3   6   1      349.56      373.39     12.33 o 
  -2   6   1      732.52      863.43     17.79 o 
  -1   6   1      504.21      504.35     11.67 o 
   0   6   1     4202.32     4368.41     88.18 o 
   1   6   1      711.38      789.46     14.59 o 
   2   6   1      192.78      180.08      5.71 o 
   3   6   1     2225.53     2517.12     46.83 o 
   4   6   1     8839.16    10397.02    181.44 o 
   5   6   1    19834.32    21073.82    322.68 o 
   6   6   1    14973.23    16070.43    247.24 o 
   7   6   1     1637.23     1775.59     54.90 o 
   8   6   1     2631.93     2650.09     76.41 o 
   9   6   1       55.38       48.95     12.75 o 
  10   6   1      129.52      162.04     32.17 o 
  11   6   1      964.75      967.93     40.56 o 
  12   6   1        6.67       34.03     16.32 o 
  13   6   1       23.51        7.09     39.24 o 
  14   6   1      141.98      168.73     22.86 o 
 -14   7   1        5.34        0.00     16.92 o 
 -13   7   1     1600.06     1708.72     60.91 o 
 -12   7   1        2.15        0.14     15.15 o 
 -11   7   1     1713.37     1616.23     56.05 o 
 -10   7   1     2716.49     2698.90     80.24 o 
  -9   7   1       84.80       93.10     14.75 o 
  -8   7   1      310.98      287.83     19.24 o 
  -7   7   1     3123.00     3309.57     62.01 o 
  -6   7   1     1379.11     1324.86     28.12 o 
  -5   7   1     1512.56     1400.75     28.62 o 
  -4   7   1     5212.59     5108.75    106.19 o 
  -3   7   1     7868.77     7583.49    154.10 o 
  -2   7   1       37.42       42.07      5.75 o 
  -1   7   1     1309.37     1696.48     32.28 o 
   0   7   1      638.74      738.37     14.34 o 
   1   7   1     2425.22     3052.39     49.22 o 
   2   7   1       62.10       74.59      3.79 o 
   3   7   1     8298.94     8091.19    142.15 o 
   4   7   1      126.55      151.85      7.38 o 
   5   7   1       13.60       31.50      7.48 o 
   6   7   1    12459.92    13230.25    267.59 o 
   7   7   1     5149.35     5427.24    140.23 o 
   8   7   1       72.84       96.38     14.40 o 
   9   7   1      618.30      628.54     31.06 o 
  10   7   1        3.94       19.44     19.44 o 
  11   7   1       15.48       33.99     15.46 o 
  12   7   1     1208.89     1110.68     45.88 o 
  13   7   1     1086.63     1137.88     48.65 o 
  14   7   1      226.50      233.17     42.89 o 
 -14   8   1       46.11       36.73     19.32 o 
 -13   8   1      150.80      111.80     21.41 o 
 -12   8   1        0.60        2.30     16.25 o 
 -11   8   1      178.05      159.43     19.75 o 
 -10   8   1      102.21       87.17     18.22 o 
  -9   8   1     1071.05     1153.98     86.61 o 
  -8   8   1     1130.06     1123.09     39.02 o 
  -7   8   1     1002.41     1155.85     31.67 o 
  -6   8   1      454.05      433.06     45.30 o 
  -5   8   1    10466.69     9902.90    201.41 o 
  -4   8   1       41.03       48.04      6.95 o 
  -3   8   1       81.03       61.24      4.28 o 
  -2   8   1     1035.99      920.44     19.70 o 
  -1   8   1     2002.78     2254.26     42.21 o 
   0   8   1     5117.58     5027.42     79.67 o 
   1   8   1    16570.45    19214.48    294.26 o 
   2   8   1     1967.04     1911.70     32.40 o 
   3   8   1      160.12      141.41      6.92 o 
   4   8   1       43.90       42.50      8.07 o 
   5   8   1    13227.33    13305.25    268.94 o 
   6   8   1      573.50      486.44     18.88 o 
   7   8   1      437.90      467.47     19.09 o 
   8   8   1      167.47      121.66     16.91 o 
   9   8   1      282.68      319.25     46.07 o 
  10   8   1     3907.26     3690.19    105.05 o 
  11   8   1       71.55       64.68     18.32 o 
  12   8   1        3.53        3.65     16.83 o 
  13   8   1      315.31      277.81     26.23 o 
  14   8   1       14.67       21.76     19.08 o 
 -14   9   1      109.04      103.79     21.48 o 
 -13   9   1      246.92      244.28     28.52 o 
 -12   9   1      188.76      189.98     22.57 o 
 -11   9   1      174.05      146.62     20.41 o 
 -10   9   1      169.94      165.02     20.13 o 
  -9   9   1      144.83      187.66     19.98 o 
  -8   9   1     2235.93     2254.67    100.43 o 
  -7   9   1     3235.06     3242.53     72.87 o 
  -6   9   1        3.47        3.10      7.70 o 
  -5   9   1       25.30       48.37      7.82 o 
  -4   9   1      935.97     1053.79     28.11 o 
  -3   9   1     1574.36     1408.88     28.62 o 
  -2   9   1     1067.85     1046.60     22.43 o 
  -1   9   1     2080.32     2184.07     34.69 o 
   0   9   1        1.67       17.11      4.09 o 
   1   9   1     1192.73     1214.07     22.48 o 
   2   9   1     4238.54     4684.49     74.71 o 
   3   9   1     1143.31     1133.53     24.77 o 
   4   9   1     1202.08     1196.78     31.37 o 
   5   9   1      191.26      264.26     13.76 o 
   6   9   1      252.73      256.23     14.06 o 
   7   9   1      144.85      180.97     13.42 o 
   8   9   1     2236.83     2144.00     53.36 o 
   9   9   1     1506.45     1397.54     78.01 o 
  10   9   1       11.93       32.88     15.96 o 
  11   9   1       58.70       31.09     16.88 o 
  12   9   1       96.91       88.08     19.59 o 
  13   9   1       90.13      101.95     21.13 o 
  14   9   1       86.83       95.38     22.70 o 
 -13  10   1      257.45      255.77     44.54 o 
 -12  10   1      134.97      163.24     21.98 o 
 -11  10   1      192.43      218.39     23.91 o 
 -10  10   1     3179.99     3231.15     95.48 o 
  -9  10   1       99.94      133.59     19.33 o 
  -8  10   1      811.68      699.35     25.18 o 
  -7  10   1       56.45      102.96     11.06 o 
  -6  10   1       39.14       46.96     13.46 o 
  -5  10   1      793.52      876.91     27.32 o 
  -4  10   1      302.37      326.86     14.78 o 
  -3  10   1     1360.94     1338.11     33.60 o 
  -2  10   1       25.80       22.25      5.00 o 
  -1  10   1     1628.99     1472.33     24.72 o 
   0  10   1    14762.51    15989.15    273.23 o 
   1  10   1     1928.08     2200.18     37.79 o 
   2  10   1      257.29      234.81      9.63 o 
   3  10   1     1511.63     1435.63     30.23 o 
   4  10   1       54.69       65.34     11.07 o 
   5  10   1      170.60      180.26     12.44 o 
   6  10   1       22.44       16.12      8.77 o 
   7  10   1       11.22       21.91     15.89 o 
   8  10   1      151.81      162.64     14.52 o 
   9  10   1      149.46      166.03     20.58 o 
  10  10   1     3076.70     3003.40    110.41 o 
  11  10   1      898.59      901.48     41.58 o 
  12  10   1      217.52      190.29     23.50 o 
  13  10   1       33.56       19.58     18.74 o 
 -13  11   1       49.03       80.75     22.21 o 
 -12  11   1      112.19      144.15     23.77 o 
 -11  11   1       68.72       55.95     19.08 o 
 -10  11   1      561.86      536.22     32.08 o 
  -9  11   1       33.96       50.11     17.25 o 
  -8  11   1     4516.33     4329.07    126.08 o 
  -7  11   1     1018.49      966.17     30.44 o 
  -6  11   1     1555.30     1542.33     40.32 o 
  -5  11   1       11.30        5.57      7.98 o 
  -4  11   1      639.40      590.92     22.59 o 
  -3  11   1        0.31        1.04      6.93 o 
  -2  11   1    12557.16    13477.60    233.18 o 
  -1  11   1       38.26       47.79      5.67 o 
   0  11   1       86.25       97.53      6.74 o 
   1  11   1      188.66      179.28      8.40 o 
   2  11   1     3707.69     3636.43     79.02 o 
   3  11   1        0.12        0.00      7.59 o 
   4  11   1      252.18      219.42     13.34 o 
   5  11   1      256.63      234.09     13.98 o 
   6  11   1      341.56      345.91     27.45 o 
   7  11   1      996.71      962.13     33.86 o 
   8  11   1     3079.06     2958.70     70.40 o 
   9  11   1      126.26      144.24     17.50 o 
  10  11   1      348.25      343.56     26.74 o 
  11  11   1      351.70      325.53     27.74 o 
  12  11   1      196.08      224.25     30.64 o 
  13  11   1       48.99       50.74     19.92 o 
 -12  12   1       95.86      109.56     23.32 o 
 -11  12   1       66.74      103.18     22.04 o 
 -10  12   1      607.85      585.83     34.04 o 
  -9  12   1      264.59      243.79     23.66 o 
  -8  12   1      726.34      679.23     33.74 o 
  -7  12   1      810.47      739.79     26.31 o 
  -6  12   1     2436.78     2352.55     84.06 o 
  -5  12   1     1595.97     1582.78     51.99 o 
  -4  12   1     1093.05     1146.10     32.10 o 
  -3  12   1        0.10        0.51      7.57 o 
  -2  12   1     1144.51     1080.40     31.47 o 
  -1  12   1     3395.10     3299.99     55.25 o 
   0  12   1      181.67      173.43      7.74 o 
   1  12   1      257.00      210.87     10.25 o 
   2  12   1     3499.25     3442.98     75.94 o 
   3  12   1      203.18      220.66     13.29 o 
   4  12   1      109.64      106.00     11.27 o 
   5  12   1      176.98      207.86     17.83 o 
   6  12   1      313.75      298.63     16.66 o 
   7  12   1       34.29       32.88     11.40 o 
   8  12   1      244.82      196.71     16.26 o 
   9  12   1      305.70      271.89     18.42 o 
  10  12   1      308.03      292.54     27.06 o 
  11  12   1       74.66       59.88     20.61 o 
  12  12   1      613.90      644.59     39.21 o 
 -12  13   1        1.84        0.00     18.78 o 
 -11  13   1       87.54       82.09     20.56 o 
 -10  13   1        0.16       14.54     16.88 o 
  -9  13   1       30.37       40.61     19.80 o 
  -8  13   1       40.15       33.06     16.40 o 
  -7  13   1     3333.54     3345.91     77.35 o 
  -6  13   1     1305.02     1399.28     39.01 o 
  -5  13   1       13.19       23.22     10.43 o 
  -4  13   1      778.37      837.72     26.98 o 
  -3  13   1     3920.30     3867.15     85.09 o 
  -2  13   1      116.51       96.43      9.87 o 
  -1  13   1      112.35      144.32      9.94 o 
   0  13   1      128.10      122.84      8.31 o 
   1  13   1      367.98      444.23     18.33 o 
   2  13   1      807.26      718.93     24.16 o 
   3  13   1      655.51      664.17     23.81 o 
   4  13   1     1765.21     1862.62     47.35 o 
   5  13   1       88.26       85.58     11.89 o 
   6  13   1      205.46      205.56     15.71 o 
   7  13   1     1506.88     1551.32     55.97 o 
   8  13   1      129.98      126.50     15.21 o 
   9  13   1        6.54        0.00     16.12 o 
  10  13   1       28.43       33.92     18.49 o 
  11  13   1       10.42       10.86     18.73 o 
  12  13   1      440.89      430.52     33.72 o 
 -11  14   1      173.36      178.46     24.66 o 
 -10  14   1        0.18       10.91     18.29 o 
  -9  14   1      348.36      340.76     36.29 o 
  -8  14   1        0.54        0.00     14.64 o 
  -7  14   1      269.30      298.44     23.74 o 
  -6  14   1       60.00       75.72     12.98 o 
  -5  14   1     6766.27     6630.53    141.07 o 
  -4  14   1     2992.58     2763.93     64.90 o 
  -3  14   1     3133.38     3113.04     62.37 o 
  -2  14   1       11.81       19.15      8.58 o 
  -1  14   1     3715.00     3661.75     83.07 o 
   0  14   1      667.39      567.55     45.48 o 
   1  14   1     1572.54     1505.43     34.59 o 
   2  14   1      557.32      545.84     22.21 o 
   3  14   1      149.74      163.63     13.29 o 
   4  14   1      113.68      148.37     23.97 o 
   5  14   1     1078.92     1055.99     32.86 o 
   6  14   1       42.08       17.13     12.12 o 
   7  14   1      360.92      398.59     21.12 o 
   8  14   1      122.74       80.38     14.51 o 
   9  14   1        1.36        7.34     16.14 o 
  10  14   1        1.13        0.80     17.11 o 
  11  14   1      464.20      435.82     32.32 o 
 -10  15   1       50.45       65.48     20.10 o 
  -9  15   1      773.39      788.81     38.83 o 
  -8  15   1        1.25        9.73     16.65 o 
  -7  15   1      152.20      152.03     19.99 o 
  -6  15   1       57.80       32.96     12.17 o 
  -5  15   1       20.53       48.38     12.39 o 
  -4  15   1      350.97      332.42     18.05 o 
  -3  15   1     1033.17     1023.80     27.98 o 
  -2  15   1     3629.95     3886.70     88.75 o 
  -1  15   1     2068.20     2114.71     53.17 o 
   0  15   1       54.57       84.14     16.23 o 
   1  15   1        6.48       11.03     13.47 o 
   2  15   1      947.07      992.90     30.63 o 
   3  15   1      270.85      259.81     20.35 o 
   4  15   1      733.61      712.77     26.78 o 
   5  15   1      257.60      233.37     16.56 o 
   6  15   1        2.54        0.00     11.25 o 
   7  15   1      203.35      187.42     17.00 o 
   8  15   1       48.27       59.76     14.35 o 
   9  15   1      469.84      455.05     30.82 o 
  10  15   1       10.85       14.93     23.45 o 
 -10  16   1       50.87       63.91     22.00 o 
  -9  16   1       80.39      112.14     21.00 o 
  -8  16   1       40.29       48.33     19.07 o 
  -7  16   1      214.32      251.35     23.88 o 
  -6  16   1      177.60      140.39     15.50 o 
  -5  16   1      480.22      522.71     25.44 o 
  -4  16   1      878.63      878.70     30.90 o 
  -3  16   1      278.29      313.90     18.60 o 
  -2  16   1      163.67      205.24     16.58 o 
  -1  16   1      389.70      458.14     29.93 o 
   0  16   1      816.87      873.30     39.58 o 
   1  16   1       46.43       60.14     20.74 o 
   2  16   1      317.06      319.72     24.86 o 
   3  16   1        1.54       20.52     11.83 o 
   4  16   1       54.28       51.53     13.15 o 
   5  16   1      828.08      795.13     29.31 o 
   6  16   1       10.16       15.41     13.34 o 
   7  16   1      425.87      405.90     23.48 o 
   8  16   1      124.11      122.57     28.75 o 
   9  16   1       97.69       72.73     21.86 o 
  -9  17   1       39.86       29.07     20.47 o 
  -8  17   1      522.64      487.56     61.04 o 
  -7  17   1       69.89       69.45     28.63 o 
  -6  17   1      564.72      532.54     31.24 o 
  -5  17   1       13.99        5.16     12.83 o 
  -4  17   1     1418.41     1453.49     43.18 o 
  -3  17   1      326.86      339.81     25.87 o 
  -2  17   1      505.76      474.07     30.20 o 
  -1  17   1     3656.31     3555.68    105.71 o 
   0  17   1      426.22      434.95     29.49 o 
   1  17   1        2.94        2.75     16.22 o 
   2  17   1      639.06      596.42     33.79 o 
   3  17   1       22.98        0.00     22.15 o 
   4  17   1     1245.89     1288.22     47.07 o 
   5  17   1      158.98      134.85     15.76 o 
   6  17   1        4.11       19.71     13.09 o 
   7  17   1       33.25       28.59     14.54 o 
   8  17   1      106.84      114.22     22.38 o 
  -7  18   1        9.39        5.81     18.05 o 
  -6  18   1      467.88      451.67     82.37 o 
  -5  18   1      288.50      278.52     20.71 o 
  -4  18   1      819.41      748.83     38.78 o 
  -3  18   1       64.43       87.67     39.24 o 
  -2  18   1      157.67      166.91     22.71 o 
  -1  18   1       21.59       36.59     18.24 o 
   0  18   1     1152.61     1135.54     48.65 o 
   1  18   1       85.08       78.75     19.78 o 
   2  18   1      162.15      178.01     23.72 o 
   3  18   1      304.45      316.34     27.75 o 
   4  18   1      127.70      125.38     28.75 o 
   5  18   1      280.62      299.24     24.41 o 
   6  18   1      478.28      515.70     26.26 o 
   7  18   1      321.55      327.36     28.66 o 
  -6  19   1       17.54        5.29     17.68 o 
  -5  19   1       60.63       61.27     34.88 o 
  -4  19   1       77.91       63.51     20.84 o 
  -3  19   1       10.12        0.00     17.41 o 
  -2  19   1      261.03      294.30     32.29 o 
  -1  19   1       35.18       37.54     19.82 o 
   0  19   1       23.09       37.59     27.93 o 
   1  19   1       22.54       31.50     20.30 o 
   2  19   1      521.28      617.83     74.12 o 
   3  19   1      310.51      253.51     27.20 o 
   4  19   1       65.46       73.40     21.69 o 
   5  19   1        0.69        0.00     23.57 o 
  -3  20   1       55.01       49.82     21.54 o 
  -2  20   1        3.09        4.77     20.13 o 
  -1  20   1      641.44      677.22     41.20 o 
   0  20   1        3.00       25.64     39.47 o 
   1  20   1      586.23      668.96     40.82 o 
   2  20   1     1117.65     1227.23     54.62 o 
   3  20   1       58.83       50.13     23.61 o 
 -14   0   2      134.14      189.72     29.22 o 
 -12   0   2       14.68       22.40     12.49 o 
 -10   0   2     8769.79    10028.32    249.13 o 
  -8   0   2     1866.05     2331.38     63.99 o 
  -6   0   2     1526.36     2071.28     55.41 o 
  -4   0   2    19595.49    20283.69    486.31 o 
  -2   0   2     7650.47     9287.90    223.78 o 
   0   0   2    37519.69    43531.04   1042.47 o 
   2   0   2    60326.59    59856.36   2058.59 o 
   4   0   2       49.84       49.60      5.87 o 
   6   0   2      230.53      268.74     14.61 o 
   8   0   2     1322.68      971.01     33.89 o 
  10   0   2     7626.56     8499.03    298.12 o 
  12   0   2       83.03       54.41     14.66 o 
 -15   1   2        3.91        0.00     21.45 o 
 -14   1   2      256.98      244.65     22.30 o 
 -13   1   2      596.04      663.84     28.54 o 
 -12   1   2      833.70     1060.41     48.52 o 
 -11   1   2      231.84      207.37     11.98 o 
 -10   1   2      101.37       78.16      9.03 o 
  -9   1   2     1242.65     1235.17     27.91 o 
  -8   1   2     6583.78     7925.64    139.07 o 
  -7   1   2      121.78       91.65      6.49 o 
  -6   1   2      423.23      412.83     14.20 o 
  -5   1   2     4915.05     5096.63     89.26 o 
  -4   1   2     1384.03     1448.87     27.24 o 
  -3   1   2      479.30      509.13     10.91 o 
  -2   1   2      864.80     1001.62     18.64 o 
  -1   1   2     1535.34     1814.35     28.78 o 
   0   1   2     7645.00     7933.13    186.44 o 
   1   1   2       42.23       72.96      8.42 o 
   2   1   2     7356.51     7078.22    175.81 o 
   3   1   2      226.05      241.77      7.38 o 
   4   1   2      161.74      199.15      7.53 o 
   5   1   2     1717.29     1743.08     33.92 o 
   6   1   2       58.44       39.63      5.20 o 
   7   1   2     6863.17     7271.65    128.40 o 
   8   1   2     5098.33     5579.67    100.93 o 
   9   1   2      752.96      765.80     21.41 o 
  10   1   2       61.88       33.26      8.65 o 
  11   1   2       90.73       92.64     10.66 o 
  12   1   2       34.17       69.94     10.88 o 
  13   1   2      113.98      107.80     18.82 o 
  14   1   2      355.19      300.48     35.12 o 
 -15   2   2      351.14      398.29     41.01 o 
 -14   2   2        4.38        0.00     14.50 o 
 -13   2   2     1022.24     1080.57     34.36 o 
 -12   2   2      238.30      222.85     16.81 o 
 -11   2   2      192.77      165.12     13.30 o 
 -10   2   2     1297.03     1542.28     34.07 o 
  -9   2   2     4266.17     3830.88     71.15 o 
  -8   2   2     1014.59     1064.90     24.22 o 
  -7   2   2      935.95      866.88     19.98 o 
  -6   2   2     7020.23     7938.65    137.76 o 
  -5   2   2     3032.64     2384.54     43.70 o 
  -4   2   2     8233.26     9101.19    180.94 o 
  -3   2   2    18938.39    21776.28    368.83 o 
  -2   2   2     2046.35     2387.28     37.78 o 
  -1   2   2       33.60       35.76      3.08 o 
   0   2   2       34.84       45.33     11.07 o 
   1   2   2     2937.14     3179.21    108.04 o 
   2   2   2     7885.83     7604.40    154.25 o 
   3   2   2    10885.05    11628.51    198.87 o 
   4   2   2     1819.08     1597.96     32.62 o 
   5   2   2     6038.09     5125.27     90.67 o 
   6   2   2     2750.30     2936.27     54.77 o 
   7   2   2      692.30      818.63     20.29 o 
   8   2   2      195.19      139.62      9.03 o 
   9   2   2        8.47        0.00      6.55 o 
  10   2   2     1545.03     1723.92     38.18 o 
  11   2   2      186.93      206.16     13.11 o 
  12   2   2      483.93      479.16     29.05 o 
  13   2   2      687.20      757.09     36.99 o 
  14   2   2      152.15      118.11     20.76 o 
 -15   3   2       67.56       60.10     28.04 o 
 -14   3   2       26.70        4.54     16.07 o 
 -13   3   2      238.85      265.96     31.46 o 
 -12   3   2       72.78       88.81     12.38 o 
 -11   3   2      316.92      283.42     15.97 o 
 -10   3   2      503.29      473.39     19.66 o 
  -9   3   2        4.95        6.70      5.75 o 
  -8   3   2       76.74       51.14      6.30 o 
  -7   3   2    13794.64    13694.26    235.34 o 
  -6   3   2     6814.92     7149.06    124.59 o 
  -5   3   2       27.85       18.19      3.32 o 
  -4   3   2     3399.82     3705.07     58.53 o 
  -3   3   2     6109.88     6291.03    109.27 o 
  -2   3   2    12286.14    13370.90    227.83 o 
  -1   3   2    13246.62    16225.23    278.53 o 
   0   3   2     4452.35     4956.04    123.92 o 
   1   3   2    16895.21    19596.78    377.78 o 
   2   3   2    30644.37    33657.04    672.27 o 
   3   3   2       77.88       58.61      9.40 o 
   4   3   2     4696.44     4838.30     85.23 o 
   5   3   2       34.08       45.81      5.44 o 
   6   3   2      223.58      207.38      8.96 o 
   7   3   2     8367.87     8292.69    145.63 o 
   8   3   2      648.18      840.97     25.78 o 
   9   3   2       95.99      111.65      9.06 o 
  10   3   2       24.50       39.21     10.69 o 
  11   3   2      566.43      589.00     29.99 o 
  12   3   2       54.39       60.30     15.90 o 
  13   3   2      420.57      441.61     27.70 o 
  14   3   2       91.20       50.99     24.04 o 
  15   3   2      274.95      324.21     28.75 o 
 -15   4   2      501.97      628.78     95.33 o 
 -14   4   2       16.41        0.00     15.66 o 
 -13   4   2       83.95       61.29     17.22 o 
 -12   4   2      205.12      213.90     21.00 o 
 -11   4   2     1448.75     1363.77     54.06 o 
 -10   4   2      638.05      634.80     34.69 o 
  -9   4   2      284.49      249.26     13.36 o 
  -8   4   2        0.03        0.00      4.81 o 
  -7   4   2      251.10      247.44     17.18 o 
  -6   4   2       17.82       18.21      7.87 o 
  -5   4   2     7612.33     7639.30    118.73 o 
  -4   4   2     3968.23     4538.75     79.91 o 
  -3   4   2    17521.28    19365.60    329.64 o 
  -2   4   2      731.51      743.93     15.04 o 
  -1   4   2     9690.77    10854.58    187.31 o 
   0   4   2     1096.82     1265.87     28.54 o 
   1   4   2     1058.61     1213.25     22.81 o 
   2   4   2      789.65      708.70     15.50 o 
   3   4   2     2393.27     2524.33     41.12 o 
   4   4   2     1615.29     1754.68     30.12 o 
   5   4   2     5343.17     5485.50     96.90 o 
   6   4   2      453.72      471.72     13.73 o 
   7   4   2      431.07      495.37     16.48 o 
   8   4   2      698.53      707.14     19.26 o 
   9   4   2      210.43      142.81     12.00 o 
  10   4   2      274.00      222.36     23.33 o 
  11   4   2     1311.79     1374.10     51.02 o 
  12   4   2       13.14        0.00     14.73 o 
  13   4   2       13.35        0.00     14.99 o 
  14   4   2      133.74      114.07     21.26 o 
  15   4   2       14.84       38.21     19.72 o 
 -15   5   2      297.67      296.58     48.08 o 
 -14   5   2        0.69        0.00     15.96 o 
 -13   5   2      216.36      245.04     39.00 o 
 -12   5   2     2079.99     2052.46     65.91 o 
 -11   5   2        1.41       10.25     13.33 o 
 -10   5   2     2042.43     1934.27     47.75 o 
  -9   5   2      205.32      169.94     11.31 o 
  -8   5   2       61.47       47.11      7.80 o 
  -7   5   2      834.36      706.38     35.51 o 
  -6   5   2     1337.81     1222.10     24.97 o 
  -5   5   2      920.25      944.10     20.38 o 
  -4   5   2      939.14     1252.55     28.29 o 
  -3   5   2    13477.57    14109.80    241.37 o 
  -2   5   2     6072.23     6061.69    105.84 o 
  -1   5   2      671.38      665.67     14.17 o 
   0   5   2     1714.03     2064.36     37.68 o 
   1   5   2      566.51      533.51     13.49 o 
   2   5   2       35.66       15.83      4.66 o 
   3   5   2    14086.48    14681.60    254.11 o 
   4   5   2      548.63      717.43     14.62 o 
   5   5   2     3082.96     3721.42     60.53 o 
   6   5   2     2948.56     2783.66     52.35 o 
   7   5   2     2494.50     2299.29     44.88 o 
   8   5   2     1291.07     1155.41     31.84 o 
   9   5   2       63.31       34.88     12.68 o 
  10   5   2      755.72      753.11     34.04 o 
  11   5   2      299.27      350.05     49.02 o 
  12   5   2      584.07      569.10     33.32 o 
  13   5   2      166.33      164.71     21.58 o 
  14   5   2       21.34        0.00     38.53 o 
 -15   6   2        7.81        2.39     17.77 o 
 -14   6   2       67.14       91.66     20.61 o 
 -13   6   2      132.56      122.27     20.66 o 
 -12   6   2       41.11       33.02     29.34 o 
 -11   6   2      261.23      262.57     22.16 o 
 -10   6   2      171.37      160.29     19.68 o 
  -9   6   2     1995.46     1911.10     76.71 o 
  -8   6   2        8.47       21.36      7.25 o 
  -7   6   2      389.58      354.94     14.62 o 
  -6   6   2      155.41      124.99     12.41 o 
  -5   6   2     4828.10     4580.76     81.72 o 
  -4   6   2     4701.59     5673.00     99.71 o 
  -3   6   2     1352.10     1619.03     36.50 o 
  -2   6   2      461.93      408.79     10.14 o 
  -1   6   2      836.12      850.60     17.77 o 
   0   6   2     3331.70     3277.33     68.51 o 
   1   6   2     4848.59     5274.39     92.63 o 
   2   6   2      885.78     1017.79     21.46 o 
   3   6   2      573.81      611.47     15.34 o 
   4   6   2     8218.20     9293.51    163.16 o 
   5   6   2    14340.40    15351.43    236.57 o 
   6   6   2      241.72      336.08     17.22 o 
   7   6   2      452.82      464.44     18.24 o 
   8   6   2       48.65       45.11     12.06 o 
   9   6   2      338.67      294.56     21.08 o 
  10   6   2       61.42       44.62     14.38 o 
  11   6   2       61.97       47.12     16.43 o 
  12   6   2      161.14      195.91     22.91 o 
  13   6   2       66.17       84.77     20.02 o 
  14   6   2       18.36       12.42     17.91 o 
 -15   7   2       10.33        0.00     17.24 o 
 -14   7   2       36.31       77.16     19.91 o 
 -13   7   2       85.50       53.25     22.98 o 
 -12   7   2      710.02      739.28     36.63 o 
 -11   7   2     1038.75     1017.91     41.90 o 
 -10   7   2        8.13        0.00     13.40 o 
  -9   7   2      187.74      200.11     21.80 o 
  -8   7   2     2254.87     2084.93     62.41 o 
  -7   7   2     4482.87     4743.16     86.17 o 
  -6   7   2     5772.57     6629.39    117.10 o 
  -5   7   2      136.94      135.20     11.63 o 
  -4   7   2     5293.57     6351.03    130.27 o 
  -3   7   2     2188.74     2344.36     51.23 o 
  -2   7   2     4405.43     4394.52     78.26 o 
  -1   7   2      675.96      608.38     14.19 o 
   0   7   2      110.33      115.42      5.48 o 
   1   7   2       86.15       65.14      4.28 o 
   2   7   2    12051.01    12611.87    219.09 o 
   3   7   2     2382.44     2653.89     50.11 o 
   4   7   2     7092.40     7625.55    135.21 o 
   5   7   2       44.79       44.50      6.40 o 
   6   7   2      152.92      135.95      9.16 o 
   7   7   2       31.23       26.03      9.97 o 
   8   7   2      481.30      399.48     62.34 o 
   9   7   2     2643.28     2600.50     77.88 o 
  10   7   2      219.95      240.76     21.97 o 
  11   7   2       77.17       57.10     20.15 o 
  12   7   2      170.45      155.66     22.12 o 
  13   7   2        1.69        0.00     18.97 o 
  14   7   2      128.07      169.85     24.97 o 
 -14   8   2      238.06      255.55     26.41 o 
 -13   8   2       21.84       12.78     17.48 o 
 -12   8   2      730.23      827.19     38.83 o 
 -11   8   2      151.58      106.55     17.82 o 
 -10   8   2      298.67      313.35     47.84 o 
  -9   8   2     1167.58     1140.73     43.33 o 
  -8   8   2     1659.74     1694.16     54.15 o 
  -7   8   2       17.09       42.47      8.49 o 
  -6   8   2      266.57      251.15     23.09 o 
  -5   8   2     2913.69     2937.27     64.66 o 
  -4   8   2      891.78      887.53     31.05 o 
  -3   8   2       14.56        9.24      3.24 o 
  -2   8   2        4.48       19.84      4.49 o 
  -1   8   2       57.37       87.07      5.99 o 
   0   8   2    12270.42    12945.16    224.23 o 
   1   8   2    11283.44    12993.75    199.84 o 
   2   8   2     1025.17     1397.14     28.88 o 
   3   8   2       39.48       28.12      5.39 o 
   4   8   2       17.28        4.86      5.08 o 
   5   8   2      470.25      404.68     13.84 o 
   6   8   2     5601.54     5311.15    139.62 o 
   7   8   2      338.28      329.36     16.79 o 
   8   8   2     2193.11     2280.78     72.82 o 
   9   8   2       60.83       51.60     15.29 o 
  10   8   2     1703.07     1776.37     60.66 o 
  11   8   2      110.98      104.50     19.31 o 
  12   8   2      375.36      378.24     28.57 o 
  13   8   2        2.62        6.74     18.25 o 
  14   8   2        4.58        0.00     19.16 o 
 -14   9   2      118.16      140.78     23.13 o 
 -13   9   2      345.33      363.32     31.23 o 
 -12   9   2      303.86      250.14     24.08 o 
 -11   9   2      124.35      129.43     19.99 o 
 -10   9   2      111.93      123.27     31.46 o 
  -9   9   2       19.78       23.57     15.33 o 
  -8   9   2      651.00      572.17     29.15 o 
  -7   9   2      101.12      114.19     13.75 o 
  -6   9   2      732.25      935.27     30.91 o 
  -5   9   2      106.30      101.77     12.51 o 
  -4   9   2     1475.11     1432.64     53.72 o 
  -3   9   2     1832.44     1662.96     33.56 o 
  -2   9   2     2270.28     2413.64     41.24 o 
  -1   9   2      511.36      635.71     15.75 o 
   0   9   2     1639.30     1758.45     34.37 o 
   1   9   2     3415.10     3995.34     64.41 o 
   2   9   2      206.01      251.31     12.59 o 
   3   9   2       74.84       48.15      5.98 o 
   4   9   2     1644.68     1536.66     32.43 o 
   5   9   2      748.81      801.50     25.18 o 
   6   9   2     1281.38     1337.26     36.27 o 
   7   9   2      426.20      373.39     20.52 o 
   8   9   2     2245.27     2072.42     52.37 o 
   9   9   2       13.76       29.08     18.74 o 
  10   9   2      328.29      340.74     33.23 o 
  11   9   2       58.64       55.62     17.66 o 
  12   9   2       71.60       54.12     19.61 o 
  13   9   2      125.43      106.86     22.18 o 
 -14  10   2        3.11        0.00     17.15 o 
 -13  10   2       68.78       82.35     20.27 o 
 -12  10   2        0.15       17.38     16.24 o 
 -11  10   2       64.88       70.54     18.50 o 
 -10  10   2      128.00      135.23     20.65 o 
  -9  10   2     3156.89     2984.23     87.65 o 
  -8  10   2     6615.31     6626.77    172.78 o 
  -7  10   2       14.84       19.50      8.82 o 
  -6  10   2      491.28      451.72     17.73 o 
  -5  10   2     6698.01     6578.42    137.08 o 
  -4  10   2      101.62      114.30      9.42 o 
  -3  10   2      181.44      167.88     11.07 o 
  -2  10   2      353.95      300.70      9.79 o 
  -1  10   2     5428.57     5597.26    100.32 o 
   0  10   2      562.21      605.50     21.18 o 
   1  10   2     5672.69     6517.11    102.97 o 
   2  10   2     3487.26     3331.64     72.91 o 
   3  10   2       78.21       99.46      7.73 o 
   4  10   2      972.98      911.63     43.15 o 
   5  10   2     3660.27     3421.25    116.10 o 
   6  10   2     1620.06     1396.99     37.98 o 
   7  10   2     1075.45     1036.31     32.00 o 
   8  10   2     1205.18     1168.81     35.55 o 
   9  10   2       21.86        9.58     15.43 o 
  10  10   2        6.57       18.38     15.84 o 
  11  10   2       12.89       21.84     17.81 o 
  12  10   2      167.46      131.97     26.87 o 
  13  10   2      144.99      124.91     24.12 o 
 -13  11   2       66.22       64.21     29.46 o 
 -12  11   2      110.81      100.58     20.99 o 
 -11  11   2        5.64       15.48     17.08 o 
 -10  11   2      224.67      227.24     22.71 o 
  -9  11   2       32.67       34.92     15.47 o 
  -8  11   2       58.42       40.56     27.81 o 
  -7  11   2      904.21      894.63     28.12 o 
  -6  11   2     2427.47     2410.23     56.57 o 
  -5  11   2     1090.65     1228.29     33.08 o 
  -4  11   2      430.60      420.26     16.64 o 
  -3  11   2     2940.90     2873.71     63.98 o 
  -2  11   2     1796.59     1998.03     40.86 o 
  -1  11   2     3862.68     3988.60     60.01 o 
   0  11   2      334.86      397.07     18.41 o 
   1  11   2       45.21       29.96      6.14 o 
   2  11   2      308.38      344.72     13.20 o 
   3  11   2     8863.23     9091.10    187.03 o 
   4  11   2        3.11        1.68      8.35 o 
   5  11   2      374.52      391.37     29.40 o 
   6  11   2       34.82       24.40     10.02 o 
   7  11   2     1895.92     1931.37     49.59 o 
   8  11   2       69.58       57.24     13.05 o 
   9  11   2     2228.43     2052.59     53.90 o 
  10  11   2      225.21      154.44     23.57 o 
  11  11   2       30.20        7.45     17.44 o 
  12  11   2       61.50       73.39     22.24 o 
 -13  12   2       12.95        1.06     21.66 o 
 -12  12   2       23.40       22.72     24.39 o 
 -11  12   2      848.32      919.75     42.91 o 
 -10  12   2      592.78      575.23     77.89 o 
  -9  12   2      107.98      173.58     36.18 o 
  -8  12   2       12.65       18.67     15.36 o 
  -7  12   2       49.29       92.00     16.32 o 
  -6  12   2       16.03       24.56     11.93 o 
  -5  12   2      478.23      464.57     19.21 o 
  -4  12   2       23.84        2.43      8.50 o 
  -3  12   2     1198.48     1168.79     38.61 o 
  -2  12   2        9.83        4.38      6.74 o 
  -1  12   2     1187.45     1102.60     20.81 o 
   0  12   2     2868.30     3214.70     61.25 o 
   1  12   2     1293.96     1364.90     30.03 o 
   2  12   2       45.91       42.70      9.35 o 
   3  12   2       13.31        9.77      9.05 o 
   4  12   2      286.83      257.57     17.00 o 
   5  12   2      145.31      130.30     13.94 o 
   6  12   2        2.99        0.00     10.23 o 
   7  12   2      609.32      569.41     24.12 o 
   8  12   2      201.50      238.39     21.03 o 
   9  12   2      427.46      444.08     25.81 o 
  10  12   2       78.59       68.81     19.22 o 
  11  12   2      830.10      812.44     63.16 o 
  12  12   2       58.66       25.37     21.26 o 
 -12  13   2      305.31      293.03     35.82 o 
 -11  13   2       26.44       57.42     36.29 o 
 -10  13   2      318.18      316.22     25.30 o 
  -9  13   2      121.99      152.13     24.63 o 
  -8  13   2      536.14      534.99     37.47 o 
  -7  13   2      261.78      271.22     21.71 o 
  -6  13   2       59.83       80.68     14.04 o 
  -5  13   2     2507.93     2450.36     58.49 o 
  -4  13   2      594.76      612.40     22.21 o 
  -3  13   2      482.15      449.61     17.06 o 
  -2  13   2     9959.27    10328.33    184.03 o 
  -1  13   2      274.66      291.79     22.32 o 
   0  13   2       57.26       79.54      8.05 o 
   1  13   2      396.74      385.19     17.47 o 
   2  13   2     2305.15     2378.15     56.53 o 
   3  13   2     1486.24     1552.51     41.17 o 
   4  13   2      100.81      118.12     12.81 o 
   5  13   2      134.65      126.93     14.35 o 
   6  13   2      543.12      534.03     23.48 o 
   7  13   2       48.00       59.90     13.42 o 
   8  13   2      667.59      682.45     30.29 o 
   9  13   2      164.49      149.69     16.97 o 
  10  13   2      708.18      718.33     73.53 o 
  11  13   2      200.02      165.15     25.58 o 
 -11  14   2        1.63        0.00     17.75 o 
 -10  14   2      456.64      479.59     33.94 o 
  -9  14   2      181.44      179.92     21.99 o 
  -8  14   2        7.17        0.00     14.49 o 
  -7  14   2      279.15      260.53     22.15 o 
  -6  14   2     1334.73     1301.60     47.15 o 
  -5  14   2      204.40      173.78     16.18 o 
  -4  14   2      447.80      476.02     18.77 o 
  -3  14   2      421.12      387.51     28.23 o 
  -2  14   2      417.46      460.92     21.14 o 
  -1  14   2       15.47       22.16     10.11 o 
   0  14   2     1790.45     1817.25     39.78 o 
   1  14   2      502.20      489.96     28.61 o 
   2  14   2      982.02      958.83     29.97 o 
   3  14   2      352.50      285.94     16.48 o 
   4  14   2      175.25      189.75     15.20 o 
   5  14   2       17.59        0.00     10.86 o 
   6  14   2     2804.35     2596.54     64.06 o 
   7  14   2        7.32        0.00     12.26 o 
   8  14   2        1.70        1.19     12.50 o 
   9  14   2       14.45       18.11     16.88 o 
  10  14   2      479.54      454.93     68.58 o 
  11  14   2      104.46      106.09     25.07 o 
 -11  15   2        3.38        0.00     18.79 o 
 -10  15   2       28.22       36.58     19.04 o 
  -9  15   2       40.15       55.54     18.72 o 
  -8  15   2      342.47      321.80     57.86 o 
  -7  15   2      298.43      279.16     22.39 o 
  -6  15   2      687.88      707.33     33.45 o 
  -5  15   2      375.12      350.94     27.66 o 
  -4  15   2      100.03      117.95     11.75 o 
  -3  15   2       19.79        1.24     10.78 o 
  -2  15   2     1199.53     1194.63     35.88 o 
  -1  15   2      327.00      328.48     18.00 o 
   0  15   2      186.25      164.83     20.08 o 
   1  15   2     1126.27     1168.79     42.77 o 
   2  15   2      217.43      195.11     19.05 o 
   3  15   2      557.96      598.18     24.21 o 
   4  15   2     1114.59     1080.39     33.89 o 
   5  15   2        6.18        0.00     12.00 o 
   6  15   2       29.27       27.49     13.10 o 
   7  15   2      338.96      309.65     19.93 o 
   8  15   2       36.07       35.23     14.46 o 
   9  15   2       48.62       43.34     18.81 o 
  10  15   2       12.60       20.82     25.45 o 
 -10  16   2        7.28        0.00     16.99 o 
  -9  16   2       18.13       17.71     18.41 o 
  -8  16   2       13.70       52.10     17.72 o 
  -7  16   2       77.08       72.61     18.16 o 
  -6  16   2       75.95       84.78     24.39 o 
  -5  16   2     2287.54     2210.06     88.97 o 
  -4  16   2      810.46      747.75     28.60 o 
  -3  16   2      164.96      167.31     15.58 o 
  -2  16   2      338.62      381.31     20.25 o 
  -1  16   2      144.86      161.15     20.17 o 
   0  16   2     2262.66     2229.87     71.90 o 
   1  16   2      631.79      693.09     35.60 o 
   2  16   2        1.17        0.00     18.62 o 
   3  16   2       73.75       64.50     13.11 o 
   4  16   2      151.27      132.43     16.77 o 
   5  16   2      661.32      603.59     26.28 o 
   6  16   2      545.90      546.45     25.80 o 
   7  16   2       10.04       10.23     13.87 o 
   8  16   2       95.81       99.17     16.38 o 
   9  16   2        3.97       16.62     19.93 o 
  -9  17   2       96.91       87.76     22.04 o 
  -8  17   2        4.11       26.08     17.68 o 
  -7  17   2      234.86      232.37     35.47 o 
  -6  17   2       62.04       54.20     18.80 o 
  -5  17   2       65.70       75.75     17.95 o 
  -4  17   2      349.54      336.90     20.53 o 
  -3  17   2     1282.66     1175.91     37.30 o 
  -2  17   2     1834.73     1807.87     62.81 o 
  -1  17   2      546.67      540.51     33.48 o 
   0  17   2      790.42      896.25     54.32 o 
   1  17   2      895.33      953.71     42.49 o 
   2  17   2       14.68       18.74     17.79 o 
   3  17   2      759.79      688.16     49.26 o 
   4  17   2      289.12      292.59     24.14 o 
   5  17   2        7.59       15.14     13.72 o 
   6  17   2        1.74        0.00     17.29 o 
   7  17   2       25.09       18.90     14.82 o 
   8  17   2       37.24       58.87     21.26 o 
  -7  18   2        5.09       21.54     18.91 o 
  -6  18   2      238.61      266.08     26.10 o 
  -5  18   2      486.76      487.57     35.12 o 
  -4  18   2       36.04       30.18     13.97 o 
  -3  18   2      397.28      415.04     29.93 o 
  -2  18   2      120.54      108.19     20.73 o 
  -1  18   2        8.21        4.88     17.58 o 
   0  18   2      221.25      228.49     25.05 o 
   1  18   2     1669.54     1724.85     63.22 o 
   2  18   2        5.31        0.00     16.70 o 
   3  18   2       50.58       32.52     26.16 o 
   4  18   2       58.35       65.05     26.40 o 
   5  18   2      345.65      349.13     24.80 o 
   6  18   2       33.57       26.65     14.69 o 
   7  18   2      119.54      110.49     17.94 o 
  -6  19   2       58.37       89.47     20.94 o 
  -5  19   2      139.79      113.59     33.94 o 
  -4  19   2       13.43       40.77     31.82 o 
  -3  19   2      263.03      272.13     26.98 o 
  -2  19   2      168.91      196.97     25.79 o 
  -1  19   2      305.29      313.53     29.16 o 
   0  19   2        0.11       31.40     19.19 o 
   1  19   2       13.35       29.68     20.00 o 
   2  19   2        6.45        0.17     22.62 o 
   3  19   2      653.47      650.32     39.10 o 
   4  19   2      147.59      164.03     32.76 o 
   5  19   2       50.20       57.74     28.52 o 
  -3  20   2      527.76      530.74     51.26 o 
  -2  20   2        3.75       13.82     20.81 o 
  -1  20   2      380.27      386.98     41.12 o 
   0  20   2      226.75      202.60     27.12 o 
   1  20   2      738.19      781.37     44.12 o 
   2  20   2       40.42       56.16     23.52 o 
   3  20   2        3.15        9.43     22.70 o 
 -15   0   3      174.00      126.56     28.04 o 
 -13   0   3      418.90      418.08     34.88 o 
 -11   0   3       16.45       12.82     11.08 o 
  -9   0   3     6233.54     5518.74    140.63 o 
  -7   0   3     2577.14     2038.96     55.74 o 
  -5   0   3     1716.40     1305.51     36.49 o 
  -3   0   3     5393.18     6064.31    147.93 o 
  -1   0   3    13852.22    15742.89    386.85 o 
   1   0   3    17684.88    17710.96    613.69 o 
   3   0   3    10182.83    10020.05    352.56 o 
   5   0   3    10456.71     9214.10    226.48 o 
   7   0   3     2653.81     2965.01     79.86 o 
   9   0   3     2486.57     2219.20    178.52 o 
  11   0   3     1289.15     1394.60     97.92 o 
  13   0   3      745.23      815.42     54.44 o 
 -16   1   3        9.77        0.00     23.33 o 
 -15   1   3       63.98       59.87     18.08 o 
 -14   1   3      105.34      101.91     17.77 o 
 -13   1   3      440.06      467.69     22.18 o 
 -12   1   3        9.20        0.00      8.74 o 
 -11   1   3       13.12       25.16      8.21 o 
 -10   1   3     1254.13     1252.47     29.09 o 
  -9   1   3     1471.21     1211.77     29.17 o 
  -8   1   3      430.09      437.17     14.07 o 
  -7   1   3     7550.61     6910.37    121.28 o 
  -6   1   3     3721.62     4220.15     75.31 o 
  -5   1   3     3013.30     3262.07     58.55 o 
  -4   1   3      324.04      300.44     11.91 o 
  -3   1   3    18480.88    19491.56    330.61 o 
  -2   1   3      228.63      228.09      5.59 o 
  -1   1   3      144.14      166.44      5.44 o 
   0   1   3     3928.08     3876.88     91.37 o 
   1   1   3        3.69        0.00      5.99 o 
   2   1   3     4083.72     3869.21    174.04 o 
   3   1   3       91.73       77.57      7.62 o 
   4   1   3        7.53       13.97      3.58 o 
   5   1   3     2836.11     2875.13     53.41 o 
   6   1   3      765.82      892.45     21.00 o 
   7   1   3     1625.28     1269.77     28.09 o 
   8   1   3     3325.03     3386.49     64.52 o 
   9   1   3      429.51      440.47     16.45 o 
  10   1   3       10.54        2.92      8.01 o 
  11   1   3       32.66       38.41      9.87 o 
  12   1   3       12.75        0.00     11.24 o 
  13   1   3       90.23      105.91     18.85 o 
 -15   2   3      182.66      192.31     32.99 o 
 -14   2   3       59.32       50.02     15.16 o 
 -13   2   3       14.44        2.51     11.02 o 
 -12   2   3      825.26      774.05     27.16 o 
 -11   2   3      714.29      646.68     23.62 o 
 -10   2   3     3444.64     3557.13     82.99 o 
  -9   2   3      169.03      243.01     10.68 o 
  -8   2   3       85.15       69.68      7.37 o 
  -7   2   3      755.71      950.03     21.36 o 
  -6   2   3      178.97      312.27     27.96 o 
  -5   2   3     1403.38     1287.99     25.46 o 
  -4   2   3      441.32      414.47     12.79 o 
  -3   2   3        6.37       36.87     13.80 o 
  -2   2   3      763.88      866.19     15.36 o 
  -1   2   3     2710.01     2852.56     45.21 o 
   0   2   3    56517.66    61416.50   1204.64 o 
   1   2   3      651.70      811.59     26.48 o 
   2   2   3     2417.99     2485.29     53.42 o 
   3   2   3      258.41      259.03     17.44 o 
   4   2   3      333.95      382.83     10.92 o 
   5   2   3      895.62      861.36     19.75 o 
   6   2   3     2342.34     2247.30     43.65 o 
   7   2   3       88.80       82.71      7.37 o 
   8   2   3     2474.68     2308.21     46.39 o 
   9   2   3     2439.96     2139.81     44.42 o 
  10   2   3     1053.68     1100.26     28.06 o 
  11   2   3     1047.59     1142.47     35.24 o 
  12   2   3      124.95      138.24     19.40 o 
  13   2   3        6.90        0.00     15.31 o 
  14   2   3       26.51        0.00     17.03 o 
 -15   3   3       34.10       29.93     25.92 o 
 -14   3   3       29.54       38.57     18.50 o 
 -13   3   3      545.34      556.67     24.42 o 
 -12   3   3     1624.07     1799.15     70.39 o 
 -11   3   3      338.71      351.03     17.69 o 
 -10   3   3      196.25      169.41     12.54 o 
  -9   3   3        5.43        3.67      5.51 o 
  -8   3   3      434.79      519.70     14.83 o 
  -7   3   3     4587.59     4546.53     81.66 o 
  -6   3   3     1042.42     1000.76     21.47 o 
  -5   3   3      325.10      484.71     12.17 o 
  -4   3   3      100.82      119.49     18.06 o 
  -3   3   3      121.10      107.01      6.39 o 
  -2   3   3    45725.06    52087.20    882.08 o 
  -1   3   3      110.90      120.34     12.76 o 
   0   3   3     1224.67     1330.51     28.73 o 
   1   3   3      177.95      183.08      5.91 o 
   2   3   3     7696.57     7557.88    154.29 o 
   3   3   3     1548.29     1469.60     32.14 o 
   4   3   3       38.25       31.05      6.45 o 
   5   3   3     1045.63      954.16     21.39 o 
   6   3   3       12.25        6.22      4.91 o 
   7   3   3      218.64      316.57     12.35 o 
   8   3   3     5605.37     5696.96    103.13 o 
   9   3   3       53.37       43.16      7.95 o 
  10   3   3      639.74      592.88     23.54 o 
  11   3   3       13.55       12.28     14.36 o 
  12   3   3      568.99      676.04     43.72 o 
  13   3   3      129.07       96.92     19.98 o 
  14   3   3       78.72       66.08     29.93 o 
 -15   4   3       15.72       26.73     17.70 o 
 -14   4   3       39.98        0.00     15.33 o 
 -13   4   3        7.12        0.00     14.41 o 
 -12   4   3        1.94        0.00      9.72 o 
 -11   4   3      110.33      113.49     17.53 o 
 -10   4   3     1924.14     2180.55     52.14 o 
  -9   4   3      353.23      295.03     14.18 o 
  -8   4   3      658.42      564.93     15.39 o 
  -7   4   3      287.71      258.51     14.09 o 
  -6   4   3    21309.35    23687.29    402.71 o 
  -5   4   3       92.67      117.64      5.65 o 
  -4   4   3     6674.19     7806.11    120.84 o 
  -3   4   3     3245.40     3505.71     62.22 o 
  -2   4   3     4706.67     5206.33     91.69 o 
  -1   4   3      486.00      575.90     12.67 o 
   0   4   3      940.16      837.71     16.99 o 
   1   4   3       73.53       64.04      5.80 o 
   2   4   3     1086.46      988.65     24.05 o 
   3   4   3      212.17      268.40      7.76 o 
   4   4   3     1200.76     1094.09     20.67 o 
   5   4   3    19969.99    21724.99    370.29 o 
   6   4   3      227.38      176.29      8.42 o 
   7   4   3       79.95       59.19     13.24 o 
   8   4   3      157.48      113.14     11.14 o 
   9   4   3       26.75       33.86     10.30 o 
  10   4   3      380.00      423.61     59.04 o 
  11   4   3        8.39        4.84     14.19 o 
  12   4   3      325.60      315.19     24.73 o 
  13   4   3       10.31        5.43     16.41 o 
  14   4   3        0.85        2.40     19.21 o 
 -15   5   3      434.05      391.45     33.58 o 
 -14   5   3      250.37      350.41     27.66 o 
 -13   5   3      244.08      238.17     22.88 o 
 -12   5   3      378.25      361.97     25.33 o 
 -11   5   3        0.48        0.00      8.94 o 
 -10   5   3      902.15      880.42     27.44 o 
  -9   5   3       50.84       41.50      9.67 o 
  -8   5   3     1761.19     1847.17     43.72 o 
  -7   5   3     1716.56     1692.45     42.80 o 
  -6   5   3        6.98        7.94      5.40 o 
  -5   5   3        5.13        4.97      3.96 o 
  -4   5   3      116.84       65.01      3.77 o 
  -3   5   3     6180.97     6700.23    107.49 o 
  -2   5   3     8027.11     8240.62    143.56 o 
  -1   5   3        2.83       11.03      3.97 o 
   0   5   3     3020.36     3297.65     59.02 o 
   1   5   3      502.82      419.78     10.11 o 
   2   5   3      217.50      217.09     11.24 o 
   3   5   3    24585.91    25203.88    433.89 o 
   4   5   3       68.92       36.54      6.51 o 
   5   5   3       17.10       72.15     15.14 o 
   6   5   3        0.51       13.39      4.95 o 
   7   5   3      508.84      521.77     21.05 o 
   8   5   3     1771.91     1892.22     61.27 o 
   9   5   3      428.20      400.27     24.41 o 
  10   5   3       67.58       43.77     14.65 o 
  11   5   3      793.33      797.08     37.71 o 
  12   5   3      823.64      947.49     42.80 o 
  13   5   3       60.80       49.14     18.99 o 
  14   5   3      153.77      178.17     24.53 o 
 -15   6   3      369.31      388.86     29.48 o 
 -14   6   3        1.28        0.00     16.91 o 
 -13   6   3      156.17      126.29     19.58 o 
 -12   6   3      262.31      253.29     28.40 o 
 -11   6   3      311.00      277.50     21.39 o 
 -10   6   3       26.13       12.79     27.22 o 
  -9   6   3      184.31      210.45     16.33 o 
  -8   6   3     1047.52      949.32     26.64 o 
  -7   6   3      186.29      132.43      9.57 o 
  -6   6   3       66.11       34.16      6.74 o 
  -5   6   3    12482.10    12377.18    213.19 o 
  -4   6   3    11244.29    13148.56    225.88 o 
  -3   6   3      955.26      978.57     20.16 o 
  -2   6   3      854.35     1093.67     22.25 o 
  -1   6   3     7156.87     7637.91    133.27 o 
   0   6   3     1634.57     1590.37     38.51 o 
   1   6   3      107.32      130.45      6.13 o 
   2   6   3        7.05        2.87      4.30 o 
   3   6   3       28.29       15.75      4.98 o 
   4   6   3     2290.51     2573.41     49.67 o 
   5   6   3     1630.33     1431.14     30.92 o 
   6   6   3      705.92      538.13     31.08 o 
   7   6   3        6.48        4.80      7.97 o 
   8   6   3      570.74      462.98     25.33 o 
   9   6   3      202.59      170.86     26.63 o 
  10   6   3      726.77      785.27     35.57 o 
  11   6   3      721.71      805.51     71.88 o 
  12   6   3        5.78        0.00     15.88 o 
  13   6   3       84.72       70.86     33.47 o 
  14   6   3        8.63        0.00     22.39 o 
 -15   7   3        0.60        2.06     18.51 o 
 -14   7   3      158.32      149.19     21.90 o 
 -13   7   3      884.75      958.38     72.35 o 
 -12   7   3       57.67       44.39     16.82 o 
 -11   7   3      118.24       91.43     17.51 o 
 -10   7   3     3449.17     3302.49     93.98 o 
  -9   7   3     1105.70     1111.25     40.83 o 
  -8   7   3      726.37      740.54     29.18 o 
  -7   7   3     1258.83     1141.42     28.74 o 
  -6   7   3        4.99        0.00      4.62 o 
  -5   7   3     2930.10     2966.75     54.95 o 
  -4   7   3     2171.72     2160.47     48.01 o 
  -3   7   3    14760.68    15728.48    271.59 o 
  -2   7   3     1540.16     1844.14     35.41 o 
  -1   7   3     1523.25     1960.88     41.30 o 
   0   7   3       80.29       87.32      5.07 o 
   1   7   3     1161.20     1224.30     27.98 o 
   2   7   3     2335.53     2632.72     57.75 o 
   3   7   3     4100.23     3866.62     71.27 o 
   4   7   3     2740.36     2372.19     46.42 o 
   5   7   3     1412.50     1707.24     35.77 o 
   6   7   3      273.57      247.02     13.23 o 
   7   7   3      190.08      215.53     17.90 o 
   8   7   3      289.51      241.32     48.78 o 
   9   7   3      455.75      474.32     27.71 o 
  10   7   3       65.74       79.31     17.66 o 
  11   7   3       52.36       64.83     18.16 o 
  12   7   3      124.25      125.85     30.17 o 
  13   7   3      446.77      463.83     32.62 o 
  14   7   3      116.79      120.35     22.81 o 
 -14   8   3       32.39       16.59     18.01 o 
 -13   8   3       83.12       88.94     29.11 o 
 -12   8   3        6.89        0.00     15.41 o 
 -11   8   3       18.03       22.09     22.98 o 
 -10   8   3      522.55      504.11     54.20 o 
  -9   8   3      784.04      800.56     34.58 o 
  -8   8   3        4.72        0.00     11.08 o 
  -7   8   3       28.12       38.94      8.00 o 
  -6   8   3       23.19       24.69      5.51 o 
  -5   8   3     8178.85     8046.46    164.37 o 
  -4   8   3      462.30      443.63     15.30 o 
  -3   8   3      372.17      385.92     11.22 o 
  -2   8   3      111.83      197.36     11.46 o 
  -1   8   3      356.29      374.09     11.12 o 
   0   8   3     2941.08     3058.59     56.08 o 
   1   8   3     6057.10     5883.61    103.78 o 
   2   8   3     2879.92     3541.60     65.73 o 
   3   8   3     1777.51     1786.50     36.27 o 
   4   8   3        5.87        4.87      5.54 o 
   5   8   3     4640.86     4445.30    118.55 o 
   6   8   3      167.80      179.95     12.86 o 
   7   8   3        3.88        0.81      8.69 o 
   8   8   3        6.46        7.58     23.21 o 
   9   8   3        1.67        5.77     28.28 o 
  10   8   3       93.87       86.40     26.63 o 
  11   8   3      257.18      251.93     47.61 o 
  12   8   3       84.64       86.96     25.33 o 
  13   8   3      220.23      234.41     26.32 o 
 -14   9   3        2.37       11.00     18.07 o 
 -13   9   3      400.98      462.83     31.25 o 
 -12   9   3      115.21       67.35     19.08 o 
 -11   9   3       23.81       21.98     15.47 o 
 -10   9   3      106.40       95.77     21.21 o 
  -9   9   3      227.07      195.07     18.91 o 
  -8   9   3     1276.34     1099.68     52.08 o 
  -7   9   3       88.28       79.95     13.24 o 
  -6   9   3      185.51      234.49     12.57 o 
  -5   9   3      527.10      538.12     35.40 o 
  -4   9   3       12.39       28.73      6.56 o 
  -3   9   3      143.04      148.31      6.71 o 
  -2   9   3      101.45       81.10      5.44 o 
  -1   9   3     4545.39     4964.61     89.22 o 
   0   9   3       82.33       71.81      5.69 o 
   1   9   3     1782.25     2097.03     40.00 o 
   2   9   3     7311.64     7694.81    136.79 o 
   3   9   3      114.87       91.24      9.40 o 
   4   9   3       56.02       26.05      6.47 o 
   5   9   3      478.93      574.50     30.90 o 
   6   9   3        4.80        4.67      8.42 o 
   7   9   3      117.78      140.07     13.05 o 
   8   9   3       45.98       24.84     21.59 o 
   9   9   3      236.81      228.20     22.58 o 
  10   9   3        1.07        0.00     15.17 o 
  11   9   3        0.13        0.34     16.36 o 
  12   9   3       10.92        0.00     16.88 o 
  13   9   3       38.01       39.42     20.02 o 
 -14  10   3       60.29       64.55     20.16 o 
 -13  10   3      207.07      215.34     24.97 o 
 -12  10   3      443.42      465.37     29.97 o 
 -11  10   3     1241.67     1244.10     82.25 o 
 -10  10   3      735.12      666.22     33.64 o 
  -9  10   3      405.34      307.91     23.83 o 
  -8  10   3     1169.18     1113.97     41.82 o 
  -7  10   3     1239.55     1086.24     40.16 o 
  -6  10   3      143.20      155.85     11.16 o 
  -5  10   3      160.95      133.99     10.39 o 
  -4  10   3      798.79      801.40     23.75 o 
  -3  10   3     2260.78     2221.93     44.47 o 
  -2  10   3     1028.55      935.23     19.21 o 
  -1  10   3      337.47      254.11     10.22 o 
   0  10   3    13013.92    13911.45    241.12 o 
   1  10   3      547.61      661.45     17.64 o 
   2  10   3      186.13      187.43      9.65 o 
   3  10   3      320.83      311.58     12.66 o 
   4  10   3      168.47      163.64     12.03 o 
   5  10   3      447.80      432.13     36.75 o 
   6  10   3      908.27      805.22     26.80 o 
   7  10   3     1769.87     1608.55     43.28 o 
   8  10   3     2145.56     2058.66     78.81 o 
   9  10   3       36.33       27.55     15.64 o 
  10  10   3      502.94      524.54     31.99 o 
  11  10   3      308.72      312.77     28.41 o 
  12  10   3        3.22        1.20     16.82 o 
  13  10   3      118.66      124.82     23.83 o 
 -13  11   3       19.85        9.81     18.37 o 
 -12  11   3      410.18      421.23     30.97 o 
 -11  11   3       14.62       29.86     30.40 o 
 -10  11   3      124.06      143.53     36.76 o 
  -9  11   3      193.92      170.96     29.46 o 
  -8  11   3      256.27      216.61     45.96 o 
  -7  11   3       16.45        0.00     13.14 o 
  -6  11   3      152.66      134.12     11.41 o 
  -5  11   3      133.52      141.00     11.22 o 
  -4  11   3      110.70      108.13      8.87 o 
  -3  11   3      287.55      274.21     11.99 o 
  -2  11   3     2458.22     2440.43     48.37 o 
  -1  11   3     1929.23     2174.34     42.71 o 
   0  11   3     1059.87     1232.85     31.57 o 
   1  11   3      517.16      468.83     16.77 o 
   2  11   3     2052.59     2006.83     41.20 o 
   3  11   3      199.19      214.86     17.90 o 
   4  11   3     1964.06     1804.57     45.48 o 
   5  11   3       35.90       33.60     10.25 o 
   6  11   3       72.65       95.50     12.23 o 
   7  11   3       20.74       14.00     11.39 o 
   8  11   3     1253.73     1283.01     38.50 o 
   9  11   3       14.88        9.98     16.00 o 
  10  11   3      489.94      474.88     31.62 o 
  11  11   3       79.06       68.60     20.54 o 
  12  11   3       62.01       73.79     22.32 o 
 -13  12   3       54.21       46.18     22.84 o 
 -12  12   3      146.75      165.09     35.23 o 
 -11  12   3        0.99        0.00     16.36 o 
 -10  12   3      337.04      328.17     26.21 o 
  -9  12   3      224.93      222.65     21.78 o 
  -8  12   3       13.45       16.10     14.31 o 
  -7  12   3      295.52      279.65     47.37 o 
  -6  12   3      175.98      174.04     17.74 o 
  -5  12   3       13.86       17.63      9.05 o 
  -4  12   3        7.36        0.00      7.04 o 
  -3  12   3       59.50       49.00      8.12 o 
  -2  12   3      112.61       99.59      8.95 o 
  -1  12   3      152.92      120.49     13.18 o 
   0  12   3      170.68      164.37     11.60 o 
   1  12   3       19.38       16.59      6.82 o 
   2  12   3     4975.21     5105.51    109.67 o 
   3  12   3        1.01        0.00      9.06 o 
   4  12   3      119.17      147.75     13.27 o 
   5  12   3     1001.35     1042.00     31.89 o 
   6  12   3      250.23      268.69     25.95 o 
   7  12   3      151.81      145.74     15.04 o 
   8  12   3       15.22        0.00     12.67 o 
   9  12   3       25.41        9.68     12.69 o 
  10  12   3        2.69       12.07     17.70 o 
  11  12   3       64.53       33.79     19.52 o 
  12  12   3      319.01      386.73     32.15 o 
 -12  13   3       12.46       26.82     20.74 o 
 -11  13   3       56.44       67.72     25.22 o 
 -10  13   3       15.44       51.45     17.64 o 
  -9  13   3      137.14      142.16     19.57 o 
  -8  13   3      615.97      548.23     30.58 o 
  -7  13   3     2328.66     2347.20     72.07 o 
  -6  13   3     1083.90     1092.67     41.49 o 
  -5  13   3     3858.74     3748.14     83.53 o 
  -4  13   3      291.28      283.13     13.78 o 
  -3  13   3     1262.75     1218.45     29.83 o 
  -2  13   3      581.68      526.46     21.81 o 
  -1  13   3      182.04      167.53     11.44 o 
   0  13   3       49.63       37.15      7.72 o 
   1  13   3      767.25      856.19     29.53 o 
   2  13   3      513.25      387.06     29.68 o 
   3  13   3     2520.92     2550.71     60.95 o 
   4  13   3      957.61      927.16     29.77 o 
   5  13   3      444.37      404.48     20.17 o 
   6  13   3      207.69      184.20     15.90 o 
   7  13   3      750.66      761.42     28.76 o 
   8  13   3      246.56      242.45     18.63 o 
   9  13   3        5.16        0.00     12.48 o 
  10  13   3      251.44      191.34     35.70 o 
  11  13   3      544.39      470.34     34.25 o 
 -11  14   3      122.69      131.27     21.87 o 
 -10  14   3      100.46       99.10     20.41 o 
  -9  14   3       87.76      119.18     20.35 o 
  -8  14   3       43.27       57.66     18.38 o 
  -7  14   3        1.88        0.00     19.21 o 
  -6  14   3       11.64        0.00     14.85 o 
  -5  14   3       34.49       29.97      9.89 o 
  -4  14   3      103.71       92.47     10.72 o 
  -3  14   3        3.78        0.00      9.88 o 
  -2  14   3      655.75      649.29     24.83 o 
  -1  14   3     1308.74     1278.77     36.14 o 
   0  14   3      162.11      119.29     12.17 o 
   1  14   3     1968.70     1916.52     48.23 o 
   2  14   3       14.75       15.98     12.82 o 
   3  14   3       81.97       68.47     12.14 o 
   4  14   3       32.98       37.44     11.53 o 
   5  14   3      794.72      869.22     30.56 o 
   6  14   3       24.39       14.45     12.96 o 
   7  14   3     1147.16     1093.76     35.85 o 
   8  14   3       11.92        0.00     13.24 o 
   9  14   3      105.94       81.61     15.91 o 
  10  14   3      248.54      208.86     25.79 o 
 -10  15   3       52.46       61.11     20.22 o 
  -9  15   3      245.57      244.01     23.56 o 
  -8  15   3      114.11      114.75     19.49 o 
  -7  15   3       51.94       87.43     18.08 o 
  -6  15   3        1.50        1.58     11.72 o 
  -5  15   3      113.32      114.81     14.00 o 
  -4  15   3        3.77        0.00     10.90 o 
  -3  15   3      185.01      193.40     15.19 o 
  -2  15   3      264.01      258.01     16.59 o 
  -1  15   3     1305.06     1318.20     38.11 o 
   0  15   3        0.60        0.00     13.88 o 
   1  15   3      656.07      641.62     30.90 o 
   2  15   3      213.62      224.08     16.30 o 
   3  15   3      252.26      258.50     17.17 o 
   4  15   3       47.48       49.91     12.99 o 
   5  15   3      395.32      414.13     21.99 o 
   6  15   3       27.95       40.34     14.60 o 
   7  15   3       27.38       37.22     14.62 o 
   8  15   3      355.83      348.29     22.33 o 
   9  15   3      308.08      329.93     22.66 o 
  10  15   3       38.35       47.95     22.08 o 
 -10  16   3      146.58      154.26     28.16 o 
  -9  16   3      237.65      241.49     26.98 o 
  -8  16   3       94.14       99.75     19.89 o 
  -7  16   3      416.95      437.35     23.46 o 
  -6  16   3      193.04      186.42     17.50 o 
  -5  16   3      736.75      736.05     36.43 o 
  -4  16   3      656.11      672.86     27.11 o 
  -3  16   3      185.40      195.84     16.10 o 
  -2  16   3      407.22      395.15     21.81 o 
  -1  16   3       38.42       50.01     16.90 o 
   0  16   3      429.75      409.00     26.91 o 
   1  16   3      414.48      433.64     38.18 o 
   2  16   3       96.77       92.26     17.98 o 
   3  16   3      105.15       83.74     13.74 o 
   4  16   3       23.62       10.76     12.71 o 
   5  16   3      766.91      799.35     30.80 o 
   6  16   3       34.03       41.58     14.62 o 
   7  16   3      260.74      194.36     18.64 o 
   8  16   3      118.97      149.64     18.56 o 
   9  16   3       18.46       15.67     16.24 o 
  -9  17   3       10.94       11.92     18.31 o 
  -8  17   3      149.65      205.39     19.96 o 
  -7  17   3       20.19       30.20     15.09 o 
  -6  17   3       53.92      104.63     20.06 o 
  -5  17   3       13.12        7.02     16.04 o 
  -4  17   3      259.68      310.74     24.90 o 
  -3  17   3      140.43      159.69     16.41 o 
  -2  17   3      296.35      376.75     29.11 o 
  -1  17   3     1131.67     1088.46     46.14 o 
   0  17   3       44.71       18.52     18.27 o 
   1  17   3     1163.26     1119.89     46.68 o 
   2  17   3      101.27      141.87     29.46 o 
   3  17   3        1.09        0.00     15.36 o 
   4  17   3      801.94      853.33     31.86 o 
   5  17   3       72.08       80.70     15.57 o 
   6  17   3      238.84      198.40     22.73 o 
   7  17   3        5.11        2.10     19.17 o 
   8  17   3       82.26       67.15     17.37 o 
  -7  18   3       37.21       36.92     17.39 o 
  -6  18   3      257.04      247.50     25.50 o 
  -5  18   3      195.31      170.09     28.52 o 
  -4  18   3      910.22      933.16     89.32 o 
  -3  18   3      730.81      737.61     39.01 o 
  -2  18   3       17.71        6.87     17.41 o 
  -1  18   3       30.06       21.52     18.74 o 
   0  18   3      170.96      165.07     23.22 o 
   1  18   3       20.73       22.79     18.95 o 
   2  18   3       94.90       92.38     27.34 o 
   3  18   3      189.35      158.61     31.58 o 
   4  18   3      134.50      182.84     46.31 o 
   5  18   3      256.30      259.84     20.54 o 
   6  18   3      252.18      242.11     21.10 o 
  -6  19   3      125.64      129.51     22.23 o 
  -5  19   3        8.41        8.85     30.17 o 
  -4  19   3      179.87      189.72     38.65 o 
  -3  19   3       45.93       26.40     29.93 o 
  -2  19   3      532.79      617.57     36.99 o 
  -1  19   3        0.60        2.34     19.11 o 
   0  19   3       10.42        0.00     19.90 o 
   1  19   3       28.03       11.21     18.56 o 
   2  19   3      223.38      255.99     27.29 o 
   3  19   3       34.10        0.00     26.87 o 
   4  19   3      245.79      256.18     35.59 o 
   5  19   3      137.02      181.23     34.64 o 
  -3  20   3       25.91       33.70     30.87 o 
  -2  20   3       84.66      106.57     24.16 o 
  -1  20   3        9.73       19.72     26.40 o 
   0  20   3       56.70       65.34     23.51 o 
   1  20   3       76.30       56.82     24.34 o 
   2  20   3      856.97      949.83     49.49 o 
 -16   0   4       49.15       77.54     27.10 o 
 -14   0   4      427.73      478.65     40.54 o 
 -12   0   4      120.58      132.62     15.20 o 
 -10   0   4      276.70      338.58     19.33 o 
  -8   0   4     1113.39     1290.45     39.33 o 
  -6   0   4      828.15     1136.38     36.18 o 
  -4   0   4     7569.71     7519.18    150.84 o 
  -2   0   4       18.06       23.99      5.32 o 
   0   0   4    57241.89    63347.59   2178.78 o 
   2   0   4    12955.47    11608.71    407.48 o 
   4   0   4     3019.74     3213.33     83.62 o 
   6   0   4     1328.98     1133.61     36.27 o 
   8   0   4     3212.32     2796.19    107.58 o 
  10   0   4     2004.24     2162.47     65.77 o 
  12   0   4       86.84       42.19     24.04 o 
 -15   1   4        0.06        0.00     14.32 o 
 -14   1   4       50.81       51.36     15.88 o 
 -13   1   4      401.17      366.23     23.58 o 
 -12   1   4      389.90      491.75     21.47 o 
 -11   1   4        1.32        0.00      6.75 o 
 -10   1   4      506.06      434.60     15.45 o 
  -9   1   4     1244.53     1418.14     39.90 o 
  -8   1   4     6091.33     6945.26    122.67 o 
  -7   1   4     2635.36     2869.06     53.46 o 
  -6   1   4       41.92       22.62      5.34 o 
  -5   1   4     1198.25     1223.31     24.59 o 
  -4   1   4     1522.79     1438.86     27.68 o 
  -3   1   4     7733.63     8462.44    145.60 o 
  -2   1   4     6730.79     7648.57    130.74 o 
  -1   1   4     6729.45     7219.53    147.67 o 
   0   1   4       55.73       49.29      3.49 o 
   1   1   4       12.74        7.18      7.42 o 
   2   1   4     6125.02     5649.93    143.65 o 
   3   1   4      110.13      105.11     13.43 o 
   4   1   4     1177.51     1090.51     23.54 o 
   5   1   4      165.78      192.15      8.67 o 
   6   1   4     1909.74     1833.95     37.21 o 
   7   1   4      588.19      647.23     18.22 o 
   8   1   4      893.53      853.79     22.67 o 
   9   1   4        8.56        0.00      9.08 o 
  10   1   4       17.37        0.00      8.20 o 
  11   1   4      397.49      355.26     19.81 o 
  12   1   4      116.88      119.56     15.55 o 
  13   1   4       32.05       33.70     26.40 o 
 -15   2   4       44.15       27.10     24.75 o 
 -14   2   4        0.63        6.70     14.53 o 
 -13   2   4      948.68      946.01     31.42 o 
 -12   2   4       87.96       85.05     13.39 o 
 -11   2   4        8.74        0.00      8.05 o 
 -10   2   4      265.73      294.92     12.40 o 
  -9   2   4     1334.72     1058.22     24.80 o 
  -8   2   4       54.77       59.34      7.86 o 
  -7   2   4     2940.37     2819.66     52.68 o 
  -6   2   4      406.76      473.74     12.88 o 
  -5   2   4     1289.04     1017.92     21.25 o 
  -4   2   4     1371.32     1643.95     31.27 o 
  -3   2   4      312.94      295.08      7.94 o 
  -2   2   4      427.30      474.85     11.10 o 
  -1   2   4     3357.52     3621.19     57.36 o 
   0   2   4     9923.96    10750.64    186.09 o 
   1   2   4    11499.17    12072.31    299.04 o 
   2   2   4      463.68      324.31     13.73 o 
   3   2   4     1223.68     1247.95     38.23 o 
   4   2   4       23.88       53.03      5.20 o 
   5   2   4     2834.20     2373.43     45.63 o 
   6   2   4      360.67      364.91     12.71 o 
   7   2   4      453.26      591.54     17.64 o 
   8   2   4      141.36      154.61     13.40 o 
   9   2   4      579.49      622.54     20.15 o 
  10   2   4      257.00      302.19     17.59 o 
  11   2   4        3.52        0.00     10.92 o 
  12   2   4      299.21      323.74     25.32 o 
  13   2   4      167.24      209.04     50.20 o 
  14   2   4       36.03        0.00     26.16 o 
 -15   3   4       75.57       57.50     26.40 o 
 -14   3   4      139.64      134.73     38.77 o 
 -13   3   4       75.89       66.86     12.77 o 
 -12   3   4      316.94      297.40     17.03 o 
 -11   3   4      186.03      156.59     13.10 o 
 -10   3   4     1336.26     1376.28     36.34 o 
  -9   3   4      325.59      214.91     13.24 o 
  -8   3   4      184.95      232.53      9.79 o 
  -7   3   4     1114.87      716.34     17.64 o 
  -6   3   4     3821.95     4082.29     73.36 o 
  -5   3   4     6791.82     7620.52    132.25 o 
  -4   3   4      381.43      451.31     11.56 o 
  -3   3   4     3266.26     3246.34     60.78 o 
  -2   3   4     4051.76     4071.78     64.47 o 
  -1   3   4      543.91      585.11     15.31 o 
   0   3   4     4061.53     4218.52     86.25 o 
   1   3   4      129.10       93.61      6.53 o 
   2   3   4     3987.13     4343.90    149.65 o 
   3   3   4     4530.81     4247.95     90.11 o 
   4   3   4      921.53      786.01     18.51 o 
   5   3   4      860.90      954.56     22.07 o 
   6   3   4     1790.91     1857.25     37.77 o 
   7   3   4     2031.57     1835.39     62.73 o 
   8   3   4      116.41      142.83      9.85 o 
   9   3   4      570.39      572.72     22.82 o 
  10   3   4       61.54       33.62     11.17 o 
  11   3   4      548.62      593.16     32.16 o 
  12   3   4      196.28      187.45     21.83 o 
  13   3   4      155.41      161.94     23.45 o 
  14   3   4        7.68        0.00     16.67 o 
 -15   4   4      576.29      681.90     64.34 o 
 -14   4   4       14.80       20.49     15.69 o 
 -13   4   4      226.91      220.72     21.06 o 
 -12   4   4        8.01        8.21     11.77 o 
 -11   4   4     2173.09     2015.13     68.52 o 
 -10   4   4       39.62       36.41      9.51 o 
  -9   4   4       68.05       65.47      9.12 o 
  -8   4   4       49.81       30.62      8.34 o 
  -7   4   4     1269.74     1306.52     27.89 o 
  -6   4   4        6.70        0.00      4.14 o 
  -5   4   4     6862.98     6582.24    114.85 o 
  -4   4   4     2458.09     2875.36     55.05 o 
  -3   4   4     1274.21     1274.96     24.36 o 
  -2   4   4        0.85        0.00      2.89 o 
  -1   4   4      835.75      724.07     15.57 o 
   0   4   4        4.42        9.50      3.69 o 
   1   4   4     1024.39     1118.11     22.44 o 
   2   4   4      521.88      452.06     14.49 o 
   3   4   4     1464.26     1597.10     37.80 o 
   4   4   4       64.43       88.94      7.72 o 
   5   4   4      527.99      439.71     13.56 o 
   6   4   4       15.94        0.00      7.59 o 
   7   4   4     1216.49     1280.51     34.87 o 
   8   4   4      217.87      249.70     18.97 o 
   9   4   4       89.10       69.91     11.90 o 
  10   4   4        1.91        0.00     12.95 o 
  11   4   4     1296.78     1503.46     94.50 o 
  12   4   4        2.27        0.00     15.72 o 
  13   4   4       33.30        4.02     16.48 o 
  14   4   4        0.11        0.00     17.61 o 
 -15   5   4       46.64       51.62     18.81 o 
 -14   5   4       56.01       92.37     19.35 o 
 -13   5   4      236.06      234.11     52.55 o 
 -12   5   4      641.95      584.66     71.29 o 
 -11   5   4       15.92        7.38      9.23 o 
 -10   5   4     2589.58     2651.47     70.84 o 
  -9   5   4       68.74       68.16     12.84 o 
  -8   5   4       64.27       75.60     11.49 o 
  -7   5   4     2704.13     2199.01     49.96 o 
  -6   5   4        3.26        6.16      4.07 o 
  -5   5   4       70.88       51.14      5.28 o 
  -4   5   4       32.02       17.31      4.49 o 
  -3   5   4      776.87      633.16     13.92 o 
  -2   5   4     2460.10     2514.20     58.17 o 
  -1   5   4       75.64       86.70      4.71 o 
   0   5   4      175.48      201.91      7.29 o 
   1   5   4      750.13      852.14     18.13 o 
   2   5   4      201.80      334.53     29.91 o 
   3   5   4     1816.53     1600.15     37.90 o 
   4   5   4     1568.75     1622.02     29.14 o 
   5   5   4      974.99     1000.67     20.44 o 
   6   5   4      279.67      240.08     25.04 o 
   7   5   4      425.71      402.54     27.11 o 
   8   5   4     1017.15      951.25     29.56 o 
   9   5   4      179.30      173.29     19.08 o 
  10   5   4      513.76      520.19     51.14 o 
  11   5   4       66.82       68.23     18.08 o 
  12   5   4      114.40      135.10     20.78 o 
  13   5   4      254.88      285.20     27.08 o 
  14   5   4      112.52       97.39     21.95 o 
 -15   6   4        2.87        0.00     17.10 o 
 -14   6   4      134.27      132.15     21.58 o 
 -13   6   4       70.98       20.96     16.03 o 
 -12   6   4        7.09        0.00     23.80 o 
 -11   6   4      232.86      232.14     20.41 o 
 -10   6   4      725.99      675.25     25.17 o 
  -9   6   4     3955.37     3992.34     86.64 o 
  -8   6   4        9.12       15.67      8.03 o 
  -7   6   4     2293.91     2068.72     86.26 o 
  -6   6   4      451.74      357.35     17.89 o 
  -5   6   4     3260.83     3376.54     54.79 o 
  -4   6   4       52.00       89.33      6.36 o 
  -3   6   4     1100.89     1322.35     23.88 o 
  -2   6   4     2890.21     3580.51     64.82 o 
  -1   6   4      864.87     1175.98     23.89 o 
   0   6   4     1735.56     1504.64     29.30 o 
   1   6   4     7023.99     7390.19    129.51 o 
   2   6   4     2360.60     2257.79     50.59 o 
   3   6   4      403.71      301.50     12.87 o 
   4   6   4     3236.28     3278.14     83.73 o 
   5   6   4      884.52      830.10     21.38 o 
   6   6   4      495.02      392.55     17.52 o 
   7   6   4       75.08       79.21     20.45 o 
   8   6   4      165.67      183.31     27.34 o 
   9   6   4      112.21      113.61     18.74 o 
  10   6   4      212.13      194.67     26.16 o 
  11   6   4       60.01       49.21     17.05 o 
  12   6   4      438.76      417.74     29.04 o 
  13   6   4       72.05       61.26     20.48 o 
  14   6   4        2.09       18.36     20.22 o 
 -15   7   4        0.10        2.63     17.75 o 
 -14   7   4       55.10       69.30     19.14 o 
 -13   7   4      534.71      524.65     46.66 o 
 -12   7   4     1210.99     1184.22     46.58 o 
 -11   7   4       15.08        9.15     14.15 o 
 -10   7   4       66.98       91.00     27.69 o 
  -9   7   4       28.79       24.90      8.77 o 
  -8   7   4     2894.39     2701.45     61.16 o 
  -7   7   4      314.33      326.17     14.48 o 
  -6   7   4        6.49       25.23     10.65 o 
  -5   7   4       63.66       76.01      7.55 o 
  -4   7   4      353.35      545.34     12.47 o 
  -3   7   4      871.75      959.63     18.75 o 
  -2   7   4     4178.22     4029.30     72.93 o 
  -1   7   4     8423.15     9683.22    168.92 o 
   0   7   4     2249.78     2308.38     43.37 o 
   1   7   4      921.64      918.50     19.70 o 
   2   7   4      850.60      696.42     20.15 o 
   3   7   4     4792.38     4749.83     86.83 o 
   4   7   4     1297.41     1122.56     25.94 o 
   5   7   4      334.83      368.39     18.81 o 
   6   7   4      124.97      106.45      9.13 o 
   7   7   4      657.72      608.58     28.98 o 
   8   7   4      742.94      719.91     32.99 o 
   9   7   4      541.33      615.44     32.22 o 
  10   7   4      272.31      263.84     22.98 o 
  11   7   4      501.91      485.42     32.40 o 
  12   7   4       98.37      109.22     23.92 o 
  13   7   4        0.01        0.00     17.14 o 
 -14   8   4      271.28      304.84     26.33 o 
 -13   8   4       87.11      126.08     54.68 o 
 -12   8   4      589.23      636.88     34.91 o 
 -11   8   4        7.82        7.40     14.76 o 
 -10   8   4     1405.84     1349.60     47.99 o 
  -9   8   4       94.69       54.19     16.73 o 
  -8   8   4      974.14      867.70     26.34 o 
  -7   8   4      514.53      456.99     17.73 o 
  -6   8   4      274.07      286.99     13.57 o 
  -5   8   4     1311.88     1308.28     32.37 o 
  -4   8   4     2545.28     2603.99     50.12 o 
  -3   8   4      145.59      175.24      6.99 o 
  -2   8   4        1.93       12.17      4.46 o 
  -1   8   4      446.80      508.88     16.19 o 
   0   8   4      252.38      159.59      7.08 o 
   1   8   4       22.40       16.00      4.10 o 
   2   8   4      366.45      425.39     15.53 o 
   3   8   4      148.86      138.97      8.70 o 
   4   8   4       13.19       25.01      6.60 o 
   5   8   4     1082.11      976.61     24.56 o 
   6   8   4     1645.47     1436.83     38.55 o 
   7   8   4       14.70       13.54     10.20 o 
   8   8   4      585.13      578.79     48.19 o 
   9   8   4      124.98      143.78     19.16 o 
  10   8   4      870.16      844.17     52.91 o 
  11   8   4       17.32        0.19     16.57 o 
  12   8   4       24.36       16.16     18.56 o 
  13   8   4      192.69      207.06     25.42 o 
 -14   9   4       84.59       75.97     20.74 o 
 -13   9   4      360.58      426.35     30.25 o 
 -12   9   4      398.92      488.90     29.72 o 
 -11   9   4        6.46        0.00     14.19 o 
 -10   9   4       87.97      135.94     21.33 o 
  -9   9   4      316.97      335.28     40.54 o 
  -8   9   4      134.42       91.60     14.79 o 
  -7   9   4      428.48      380.86     16.53 o 
  -6   9   4     3117.01     3270.18     98.39 o 
  -5   9   4      317.72      303.55     13.83 o 
  -4   9   4     1513.31     1575.82     33.27 o 
  -3   9   4      979.05      873.19     18.05 o 
  -2   9   4     6850.34     7775.87    137.46 o 
  -1   9   4     3104.21     3815.94     69.85 o 
   0   9   4      897.13     1009.12     22.04 o 
   1   9   4     1209.74     1166.03     24.58 o 
   2   9   4     2694.82     2667.23     59.88 o 
   3   9   4      343.38      302.32     15.89 o 
   4   9   4     1331.05     1215.04     32.96 o 
   5   9   4      989.17     1013.67     30.25 o 
   6   9   4      238.34      240.48     16.81 o 
   7   9   4      121.93      142.29     13.71 o 
   8   9   4       66.64       79.47     17.20 o 
   9   9   4      187.00      193.85     24.04 o 
  10   9   4      137.10      128.74     32.64 o 
  11   9   4        3.89       12.81     16.75 o 
  12   9   4        0.49        0.00     17.22 o 
  13   9   4       74.31       59.33     21.71 o 
 -13  10   4        9.62       10.40     18.31 o 
 -12  10   4       85.34       63.48     18.61 o 
 -11  10   4       28.92       37.75     16.70 o 
 -10  10   4      838.45      798.21     36.40 o 
  -9  10   4     1510.28     1471.77     51.56 o 
  -8  10   4      501.51      558.56     28.58 o 
  -7  10   4     2032.44     1975.25     60.49 o 
  -6  10   4     1878.94     1827.80     55.65 o 
  -5  10   4     6379.61     6120.02    127.86 o 
  -4  10   4      438.31      517.01     15.93 o 
  -3  10   4      258.44      219.71     10.09 o 
  -2  10   4      229.47      253.46     12.08 o 
  -1  10   4       20.88       10.24      5.13 o 
   0  10   4       14.04       32.00      9.00 o 
   1  10   4     4036.25     3924.24    277.86 o 
   2  10   4     3813.78     3932.17     73.88 o 
   3  10   4      587.05      667.54     18.98 o 
   4  10   4     1296.03     1225.27     34.20 o 
   5  10   4     2480.83     2532.86     72.96 o 
   6  10   4        3.75        1.36     10.01 o 
   7  10   4      154.62      121.45     14.08 o 
   8  10   4      435.60      354.37     19.65 o 
   9  10   4       97.35      119.44     32.05 o 
  10  10   4      311.21      233.45     24.51 o 
  11  10   4      164.42      177.96     23.99 o 
  12  10   4      138.00      136.55     23.24 o 
 -13  11   4       32.36       37.65     19.26 o 
 -12  11   4       71.64       94.58     20.66 o 
 -11  11   4        1.61        0.00     14.83 o 
 -10  11   4      334.75      386.15     26.65 o 
  -9  11   4      481.35      466.62     27.24 o 
  -8  11   4     1232.47     1216.31     45.41 o 
  -7  11   4     2165.15     2207.11    137.75 o 
  -6  11   4      267.58      240.02     18.08 o 
  -5  11   4        5.75        0.84      9.83 o 
  -4  11   4     1036.43      989.76     24.52 o 
  -3  11   4      248.31      225.15     10.81 o 
  -2  11   4       15.53       23.11      9.11 o 
  -1  11   4     2279.55     2226.29     43.76 o 
   0  11   4      259.60      273.77     13.72 o 
   1  11   4      479.68      438.06     21.65 o 
   2  11   4       23.71        9.20      6.89 o 
   3  11   4     4794.21     4917.12    106.38 o 
   4  11   4      141.86      178.04     21.58 o 
   5  11   4      422.23      421.63     19.65 o 
   6  11   4        0.02        0.00     10.13 o 
   7  11   4      755.56      777.08     28.15 o 
   8  11   4        3.93       11.81     12.06 o 
   9  11   4        4.74        0.00     15.60 o 
  10  11   4       65.81       53.82     29.93 o 
  11  11   4        2.13        0.00     17.39 o 
  12  11   4        0.07        0.00     19.18 o 
 -12  12   4        5.19       18.87     18.81 o 
 -11  12   4      994.58     1028.15     44.82 o 
 -10  12   4      181.69      196.62     21.39 o 
  -9  12   4      286.02      335.17     35.59 o 
  -8  12   4       71.16       60.43     15.77 o 
  -7  12   4      131.10      158.79     17.70 o 
  -6  12   4       80.10       95.63     15.21 o 
  -5  12   4      565.03      567.56     22.00 o 
  -4  12   4       54.68       57.52      8.52 o 
  -3  12   4     2067.68     1951.72     41.05 o 
  -2  12   4     1473.99     1436.98     44.53 o 
  -1  12   4     3167.58     3056.44     85.23 o 
   0  12   4     2093.91     2347.33     54.60 o 
   1  12   4     1951.35     1997.90     49.05 o 
   2  12   4      580.72      681.04     20.07 o 
   3  12   4        3.86        0.00      9.06 o 
   4  12   4        3.29        3.59     10.20 o 
   5  12   4      453.18      496.84     22.05 o 
   6  12   4      294.30      306.81     22.39 o 
   7  12   4      521.69      515.64     34.55 o 
   8  12   4       34.95       31.34     13.38 o 
   9  12   4        1.82        0.00     13.41 o 
  10  12   4      198.65      192.53     25.16 o 
  11  12   4       26.35        4.89     19.58 o 
 -12  13   4      214.84      294.65     28.18 o 
 -11  13   4      125.09      140.22     21.83 o 
 -10  13   4      263.19      259.37     34.41 o 
  -9  13   4      439.78      397.59     27.39 o 
  -8  13   4      177.54      220.20     34.53 o 
  -7  13   4      932.14      876.77     37.91 o 
  -6  13   4        7.61        5.47     10.49 o 
  -5  13   4       30.31       21.06     19.20 o 
  -4  13   4       50.96       54.08      8.95 o 
  -3  13   4      380.32      374.01     16.06 o 
  -2  13   4     8269.16     8860.56    186.53 o 
  -1  13   4      335.69      356.17     22.34 o 
   0  13   4      122.97      136.84     17.63 o 
   1  13   4      308.38      324.84     16.82 o 
   2  13   4      269.25      289.95     16.37 o 
   3  13   4      659.46      681.37     24.87 o 
   4  13   4      417.40      452.77     39.65 o 
   5  13   4       68.33       43.39     12.06 o 
   6  13   4      340.67      349.28     26.66 o 
   7  13   4       46.53       51.41     14.07 o 
   8  13   4     1199.40     1178.24     53.91 o 
   9  13   4      131.56      144.31     17.72 o 
  10  13   4        3.28        0.00     27.10 o 
  11  13   4       35.51        6.09     20.97 o 
 -11  14   4       20.67       38.45     25.69 o 
 -10  14   4      703.83      657.04     36.40 o 
  -9  14   4      153.36      147.77     19.76 o 
  -8  14   4       62.27       57.86     17.50 o 
  -7  14   4      373.67      386.56     21.22 o 
  -6  14   4      388.15      371.63     19.91 o 
  -5  14   4      384.78      356.00     18.96 o 
  -4  14   4       70.04       64.12     10.33 o 
  -3  14   4        0.25        0.00      9.30 o 
  -2  14   4       22.92       25.60     10.45 o 
  -1  14   4       28.59       39.94      9.50 o 
   0  14   4      790.01      794.70     38.21 o 
   1  14   4      394.78      406.00     19.52 o 
   2  14   4     1696.46     1665.22     44.46 o 
   3  14   4        5.96        5.66     10.98 o 
   4  14   4      669.58      635.18     25.77 o 
   5  14   4      583.19      537.60     34.43 o 
   6  14   4      720.33      755.05     29.53 o 
   7  14   4      108.32       82.11     15.00 o 
   8  14   4       50.55       36.27     15.23 o 
   9  14   4        7.54        0.00     13.61 o 
  10  14   4       26.71       14.37     30.05 o 
 -10  15   4      122.60      119.55     21.64 o 
  -9  15   4      196.97      155.00     21.71 o 
  -8  15   4     1110.94     1086.40     37.10 o 
  -7  15   4       43.55       58.93     13.78 o 
  -6  15   4      166.07      141.98     15.10 o 
  -5  15   4       71.31       69.04     13.27 o 
  -4  15   4      829.00      885.66     70.94 o 
  -3  15   4      585.13      557.22     23.85 o 
  -2  15   4      231.87      231.13     16.10 o 
  -1  15   4       55.12       63.84     12.34 o 
   0  15   4      567.36      572.03     30.47 o 
   1  15   4     1501.33     1579.04     60.57 o 
   2  15   4      765.17      768.11     27.99 o 
   3  15   4      502.60      551.32     37.18 o 
   4  15   4      800.12      797.86     29.24 o 
   5  15   4       59.92       50.99     14.16 o 
   6  15   4        7.19        0.77     13.10 o 
   7  15   4      274.40      255.41     19.90 o 
   8  15   4      253.06      240.87     20.63 o 
   9  15   4        5.23        0.00     15.59 o 
  -9  16   4       97.06       93.07     21.50 o 
  -8  16   4       24.33       14.25     17.97 o 
  -7  16   4        2.42        0.00     17.35 o 
  -6  16   4       73.38       71.27     17.27 o 
  -5  16   4     1209.32     1247.55     48.59 o 
  -4  16   4      839.79      779.38     36.51 o 
  -3  16   4      340.12      320.73     23.05 o 
  -2  16   4       35.50       31.02     12.22 o 
  -1  16   4      110.49      132.13     20.08 o 
   0  16   4     1543.26     1587.96     80.60 o 
   1  16   4       57.83       44.22     16.15 o 
   2  16   4       58.10       73.37     39.36 o 
   3  16   4       66.48       83.42     14.61 o 
   4  16   4      170.15      123.86     15.81 o 
   5  16   4      578.40      595.76     27.13 o 
   6  16   4      478.72      500.17     36.35 o 
   7  16   4        4.50        0.00     14.09 o 
   8  16   4        0.88        2.86     15.04 o 
  -8  17   4      130.27      138.32     18.21 o 
  -7  17   4       92.55      107.30     21.07 o 
  -6  17   4        1.68        0.00     16.61 o 
  -5  17   4      299.69      388.64     27.81 o 
  -4  17   4      121.24      112.46     18.75 o 
  -3  17   4      703.26      732.02     29.02 o 
  -2  17   4      120.71       99.83     20.74 o 
  -1  17   4      110.10      107.50     20.19 o 
   0  17   4       12.90        0.00     17.82 o 
   1  17   4      189.13      148.94     30.87 o 
   2  17   4      545.31      544.40     43.83 o 
   3  17   4      119.46      132.35     21.07 o 
   4  17   4      347.58      337.69     21.32 o 
   5  17   4      343.36      342.35     22.28 o 
   6  17   4       94.05       73.76     16.94 o 
   7  17   4      239.19      262.45     22.09 o 
  -7  18   4        0.59       11.34     17.63 o 
  -6  18   4      223.84      247.28     25.50 o 
  -5  18   4      553.16      564.32     33.47 o 
  -4  18   4      218.47      183.65     22.57 o 
  -3  18   4       51.60       10.13     26.63 o 
  -2  18   4       62.32       95.27     22.39 o 
  -1  18   4      192.50      218.78     24.64 o 
   0  18   4      334.05      351.85     57.15 o 
   1  18   4      329.96      395.49     31.27 o 
   2  18   4       99.16      106.52     30.17 o 
   3  18   4       39.72       30.40     24.04 o 
   4  18   4       55.23       59.74     20.04 o 
   5  18   4      554.86      543.59     33.72 o 
   6  18   4       12.58       22.94     16.29 o 
  -5  19   4       38.02       47.36     41.24 o 
  -4  19   4        0.90        0.00     24.51 o 
  -3  19   4      374.13      361.76     45.25 o 
  -2  19   4       36.80       33.88     19.81 o 
  -1  19   4       83.98       77.30     22.50 o 
   0  19   4      157.59      122.10     23.43 o 
   1  19   4      152.79      159.23     26.10 o 
   2  19   4      351.77      450.60     45.25 o 
   3  19   4      431.04      440.00     44.31 o 
   4  19   4       74.05       49.73     30.17 o 
  -2  20   4       11.62        0.00     30.17 o 
  -1  20   4      590.97      641.08     40.55 o 
   0  20   4       32.79       48.20     23.96 o 
   1  20   4        1.67        9.71     22.31 o 
 -15   0   5      156.57      141.64     28.75 o 
 -13   0   5       12.35        0.00     17.44 o 
 -11   0   5       97.25      122.56     13.73 o 
  -9   0   5     6068.26     5218.05    133.63 o 
  -7   0   5     3004.73     2593.42     70.47 o 
  -5   0   5     1690.68     1429.54     31.78 o 
  -3   0   5       16.05       21.17      4.66 o 
  -1   0   5    12407.44    12831.25    577.63 o 
   1   0   5     6699.31     5931.38    213.28 o 
   3   0   5     2459.03     2504.25     98.75 o 
   5   0   5     7517.09     7288.53    182.45 o 
   7   0   5     1573.35     1480.51     46.72 o 
   9   0   5       43.66       54.13     13.25 o 
  11   0   5       34.82       29.02     15.30 o 
  13   0   5     1228.86     1517.96     83.19 o 
 -15   1   5       82.37       64.23     17.75 o 
 -14   1   5        1.20        0.00     13.09 o 
 -13   1   5      815.04      733.85     33.33 o 
 -12   1   5      136.70      159.86     13.45 o 
 -11   1   5      430.55      402.03     18.45 o 
 -10   1   5      666.40      600.19     18.36 o 
  -9   1   5     1269.61      971.64     23.40 o 
  -8   1   5     2964.98     3189.19     59.80 o 
  -7   1   5     3042.89     2439.86     46.57 o 
  -6   1   5     1319.73     1477.40     29.87 o 
  -5   1   5        0.67        5.67      3.82 o 
  -4   1   5      805.12      832.92     17.62 o 
  -3   1   5     3306.57     3302.85     52.93 o 
  -2   1   5      559.47      527.93     16.83 o 
  -1   1   5     3562.20     3791.85     60.37 o 
   0   1   5      777.01      672.98     22.24 o 
   1   1   5     5053.71     4776.36    173.22 o 
   2   1   5      121.94      196.05     29.69 o 
   3   1   5      386.71      289.63     16.41 o 
   4   1   5       26.90       17.62      8.25 o 
   5   1   5     3193.76     3357.19     62.88 o 
   6   1   5      764.60      797.24     20.89 o 
   7   1   5      681.04      534.00     33.91 o 
   8   1   5       86.46       88.22      9.13 o 
   9   1   5       48.99       40.09     10.65 o 
  10   1   5      166.33      145.01     12.80 o 
  11   1   5       91.34       88.29     14.62 o 
  12   1   5        3.03        0.00     15.24 o 
  13   1   5      221.83      283.98     38.65 o 
  14   1   5      158.94      200.56     37.47 o 
 -15   2   5      299.52      256.96     24.75 o 
 -14   2   5      382.02      418.99     26.14 o 
 -13   2   5        0.09        0.00      9.84 o 
 -12   2   5      238.69      204.99     15.03 o 
 -11   2   5      239.95      213.15     16.14 o 
 -10   2   5      879.21      938.86     27.97 o 
  -9   2   5       72.27       33.30      6.43 o 
  -8   2   5       28.03       13.89      5.35 o 
  -7   2   5     1504.09     1821.81     36.18 o 
  -6   2   5     5249.66     5974.32    105.32 o 
  -5   2   5     5194.92     4999.45     79.32 o 
  -4   2   5    10155.98    10314.06    159.45 o 
  -3   2   5     1740.87     1763.43     29.90 o 
  -2   2   5     2837.89     3141.96     56.30 o 
  -1   2   5       30.75       27.05      3.64 o 
   0   2   5     8760.60     8698.17    151.64 o 
   1   2   5     3242.86     3508.66     75.00 o 
   2   2   5      154.94      257.13     18.62 o 
   3   2   5      224.02      212.63     23.80 o 
   4   2   5       70.16      111.83     25.22 o 
   5   2   5      269.32      314.69     11.77 o 
   6   2   5      259.83      152.52     10.51 o 
   7   2   5     1153.11     1118.72     26.92 o 
   8   2   5      696.64      675.90     20.69 o 
   9   2   5       23.52        6.03      8.14 o 
  10   2   5      691.84      723.74     27.62 o 
  11   2   5        3.96        0.00     11.89 o 
  12   2   5       27.06        5.15     18.74 o 
  13   2   5        1.34        9.59     17.85 o 
  14   2   5       67.11       72.59     31.58 o 
 -15   3   5      227.59      227.89     33.94 o 
 -14   3   5      210.21      244.96     17.72 o 
 -13   3   5      172.73      190.46     15.74 o 
 -12   3   5      998.03     1064.51     32.46 o 
 -11   3   5      189.81      180.10     13.49 o 
 -10   3   5      127.22      117.41     11.05 o 
  -9   3   5      235.63      226.91     20.71 o 
  -8   3   5      229.62      249.27     11.02 o 
  -7   3   5       68.05       18.23      5.19 o 
  -6   3   5     1648.26     1398.20     28.72 o 
  -5   3   5      988.03      905.41     17.77 o 
  -4   3   5      190.84      154.09      5.99 o 
  -3   3   5     2634.91     3096.15     50.23 o 
  -2   3   5    19774.32    20707.48    316.75 o 
  -1   3   5      827.22      724.60     16.23 o 
   0   3   5      570.95      638.68     14.83 o 
   1   3   5     1040.50     1037.74     30.76 o 
   2   3   5     2253.54     2211.57     49.96 o 
   3   3   5     3176.58     3543.15     94.90 o 
   4   3   5      860.84      683.35     58.92 o 
   5   3   5       43.26       34.34      8.57 o 
   6   3   5      386.10      354.57     13.29 o 
   7   3   5      699.10      549.94     17.45 o 
   8   3   5     2129.68     2103.25     52.22 o 
   9   3   5       20.07       12.84     10.59 o 
  10   3   5      941.97      860.16     30.36 o 
  11   3   5      322.56      354.86     25.74 o 
  12   3   5       76.49       89.34     19.41 o 
  13   3   5      134.69      122.01     22.65 o 
  14   3   5        2.85        0.00     18.42 o 
 -15   4   5       11.98        0.00     16.82 o 
 -14   4   5       97.02      137.70     20.28 o 
 -13   4   5       24.97        0.00     13.23 o 
 -12   4   5       34.85       17.35     10.44 o 
 -11   4   5        6.84       10.03      9.17 o 
 -10   4   5     4265.54     4426.31    166.79 o 
  -9   4   5       24.52       35.80      8.32 o 
  -8   4   5      516.97      528.45     21.18 o 
  -7   4   5     2037.68     2007.03     46.31 o 
  -6   4   5     3006.17     3344.72     61.46 o 
  -5   4   5       38.70       32.36      4.87 o 
  -4   4   5       16.23       26.89      3.71 o 
  -3   4   5      125.26      123.84      5.44 o 
  -2   4   5      121.64      166.62      8.50 o 
  -1   4   5     1393.27     1671.06     32.45 o 
   0   4   5     3703.81     3575.86     95.93 o 
   1   4   5     1926.14     2021.30     38.46 o 
   2   4   5     6166.92     5903.26    123.14 o 
   3   4   5      724.65      661.91     32.35 o 
   4   4   5     5636.12     5239.86    136.72 o 
   5   4   5     1258.60     1113.24     34.90 o 
   6   4   5      335.79      261.65     11.50 o 
   7   4   5      152.57      144.22     12.78 o 
   8   4   5      401.98      363.14     18.19 o 
   9   4   5       29.43        2.66     10.34 o 
  10   4   5      101.45      105.15     17.62 o 
  11   4   5        1.17        0.00     22.86 o 
  12   4   5      402.18      421.41     28.72 o 
  13   4   5        9.87        0.00     43.36 o 
  14   4   5       56.09       95.71     23.12 o 
 -15   5   5       23.81       26.64     17.58 o 
 -14   5   5      131.41      150.76     30.76 o 
 -13   5   5       18.18       18.16     18.03 o 
 -12   5   5      427.25      462.07     21.69 o 
 -11   5   5       81.74       88.27     11.72 o 
 -10   5   5      261.98      216.26     13.96 o 
  -9   5   5       12.84       11.91      8.12 o 
  -8   5   5     1508.13     1607.38     39.79 o 
  -7   5   5     3741.73     3855.89    165.13 o 
  -6   5   5     2585.61     2802.92     52.63 o 
  -5   5   5     1004.38     1227.73     22.92 o 
  -4   5   5       58.31       44.65      3.63 o 
  -3   5   5     8900.73     9540.99    148.35 o 
  -2   5   5     4843.97     4766.32     85.31 o 
  -1   5   5     2034.25     2275.93     42.82 o 
   0   5   5      667.96      601.41     14.48 o 
   1   5   5     1013.26      915.77     19.91 o 
   2   5   5     1777.10     1755.01     41.28 o 
   3   5   5     2609.74     2093.15     48.42 o 
   4   5   5     3590.31     3045.89     69.05 o 
   5   5   5        8.14        0.00      5.26 o 
   6   5   5        0.39        0.00      8.15 o 
   7   5   5      381.41      446.93     20.42 o 
   8   5   5      856.47      814.24     45.60 o 
   9   5   5       17.15        0.00     13.90 o 
  10   5   5      307.51      243.62     22.57 o 
  11   5   5     1134.27     1179.78     47.37 o 
  12   5   5        5.59        4.88     17.44 o 
  13   5   5      183.92      189.30     25.66 o 
 -15   6   5      444.42      503.29     31.99 o 
 -14   6   5      208.30      261.66     54.56 o 
 -13   6   5      130.70      151.20     19.58 o 
 -12   6   5     1029.43     1034.48     42.24 o 
 -11   6   5     1389.93     1314.05     41.90 o 
 -10   6   5       56.33       24.28      9.62 o 
  -9   6   5      178.74      185.13     15.92 o 
  -8   6   5       83.48       93.20      9.45 o 
  -7   6   5      156.51      111.51      9.56 o 
  -6   6   5      953.11     1154.48     32.87 o 
  -5   6   5     7889.69     7699.03    110.68 o 
  -4   6   5     1338.79     1117.64     19.37 o 
  -3   6   5     1022.88     1248.80     26.14 o 
  -2   6   5      451.65      429.28     12.24 o 
  -1   6   5      313.76      268.65     11.46 o 
   0   6   5     7723.49     8515.17    149.17 o 
   1   6   5     1193.55     1120.81     35.02 o 
   2   6   5      520.46      568.30     25.46 o 
   3   6   5     3320.93     3390.25     74.41 o 
   4   6   5      484.37      485.97     15.70 o 
   5   6   5     1226.64     1068.69     25.96 o 
   6   6   5      885.35      942.33     32.63 o 
   7   6   5      227.72      280.46     16.04 o 
   8   6   5      130.29       84.37     15.38 o 
   9   6   5       25.54        0.00     13.64 o 
  10   6   5     1630.17     1624.53     65.52 o 
  11   6   5      316.65      332.17     51.97 o 
  12   6   5      175.90      170.04     23.80 o 
  13   6   5      101.79       92.41     22.69 o 
 -14   7   5        0.85        0.00     15.74 o 
 -13   7   5      574.63      634.62     34.36 o 
 -12   7   5      113.13      104.23     18.78 o 
 -11   7   5        2.15        0.00     13.66 o 
 -10   7   5      596.36      588.78     23.12 o 
  -9   7   5       17.66       19.41      8.79 o 
  -8   7   5     2108.63     2323.53     54.30 o 
  -7   7   5     4370.26     3976.82     85.20 o 
  -6   7   5       77.17       96.08      9.07 o 
  -5   7   5     1005.51     1238.33     23.79 o 
  -4   7   5      808.24      826.13     17.22 o 
  -3   7   5     5657.49     5549.82     99.44 o 
  -2   7   5       70.67       78.02      5.95 o 
  -1   7   5       12.83       26.86      4.67 o 
   0   7   5     1585.51     1751.23     34.46 o 
   1   7   5      282.51      321.99     10.31 o 
   2   7   5      751.39      766.25     22.24 o 
   3   7   5     6687.59     6677.40    139.77 o 
   4   7   5       57.73       41.12      7.04 o 
   5   7   5     1447.59     1643.99     53.51 o 
   6   7   5     1885.11     1860.09     40.35 o 
   7   7   5     1003.47     1007.94     39.83 o 
   8   7   5      456.49      359.88     23.83 o 
   9   7   5      379.77      379.59     28.16 o 
  10   7   5        0.18        0.00     15.50 o 
  11   7   5       34.72       35.44     32.29 o 
  12   7   5        1.23        1.08     18.08 o 
  13   7   5      181.50      205.94     48.31 o 
 -14   8   5       92.53      114.88     21.21 o 
 -13   8   5        0.32        8.02     26.16 o 
 -12   8   5       98.24       97.94     18.86 o 
 -11   8   5      114.93      110.61     17.58 o 
 -10   8   5      527.44      480.23     41.71 o 
  -9   8   5     2940.15     2977.33     68.08 o 
  -8   8   5      621.26      600.90     21.86 o 
  -7   8   5      439.41      528.17     19.32 o 
  -6   8   5        3.55        0.00      7.03 o 
  -5   8   5     6899.94     6776.86    175.80 o 
  -4   8   5      602.51      707.69     18.14 o 
  -3   8   5       42.30       39.91      5.59 o 
  -2   8   5       28.87       16.72      5.04 o 
  -1   8   5       23.81       30.77      9.46 o 
   0   8   5        3.33        7.72      4.82 o 
   1   8   5     7255.28     7088.66    125.30 o 
   2   8   5      357.14      324.69     14.43 o 
   3   8   5        8.34        0.00      7.03 o 
   4   8   5      106.45      105.51     10.95 o 
   5   8   5     5472.02     5271.69     98.01 o 
   6   8   5      158.90      149.34     11.17 o 
   7   8   5        4.50        0.00     17.56 o 
   8   8   5      929.95      936.75     39.94 o 
   9   8   5       24.27       28.69     15.55 o 
  10   8   5      175.10      191.79     23.39 o 
  11   8   5      232.39      234.95     24.90 o 
  12   8   5       25.74       31.81     20.11 o 
  13   8   5      309.27      301.01     46.07 o 
 -14   9   5       46.62       72.62     19.92 o 
 -13   9   5      183.06      215.78     23.54 o 
 -12   9   5      489.71      466.02     46.43 o 
 -11   9   5      400.55      480.92     29.46 o 
 -10   9   5      416.14      439.35     27.32 o 
  -9   9   5     1069.99     1028.15     40.41 o 
  -8   9   5     3670.67     3492.69     96.90 o 
  -7   9   5      349.90      356.92     16.42 o 
  -6   9   5       27.59       43.80      9.39 o 
  -5   9   5       69.76       55.14      8.92 o 
  -4   9   5      404.89      338.02     19.15 o 
  -3   9   5     2922.61     3034.82     57.24 o 
  -2   9   5      856.80      824.33     19.84 o 
  -1   9   5      591.48      579.85     15.65 o 
   0   9   5       12.30        0.00      5.29 o 
   1   9   5      557.15      658.20     20.94 o 
   2   9   5     1524.62     1496.38     37.66 o 
   3   9   5     2155.09     2234.14     46.43 o 
   4   9   5      539.67      449.30     16.56 o 
   5   9   5       85.69      100.78     14.83 o 
   6   9   5       61.39       75.58     11.61 o 
   7   9   5     2165.71     2069.99     63.68 o 
   8   9   5      194.97      173.86     20.40 o 
   9   9   5      577.08      559.20     32.98 o 
  10   9   5       13.75        0.00     16.91 o 
  11   9   5        0.06        0.00     19.21 o 
  12   9   5        7.39       20.97     19.25 o 
 -13  10   5        1.06        0.00     17.08 o 
 -12  10   5       73.99       91.33     20.21 o 
 -11  10   5      736.47      636.03     33.99 o 
 -10  10   5      669.81      715.21     34.77 o 
  -9  10   5       13.01        0.00     13.52 o 
  -8  10   5       90.42       96.79     15.33 o 
  -7  10   5      612.05      622.13     60.80 o 
  -6  10   5        5.64        3.57      9.02 o 
  -5  10   5      680.86      613.23     22.14 o 
  -4  10   5     3312.75     3242.22     62.33 o 
  -3  10   5      733.24      789.27     31.09 o 
  -2  10   5      923.88      998.92     23.32 o 
  -1  10   5      747.41      816.93     19.90 o 
   0  10   5     4949.82     5167.56    109.82 o 
   1  10   5      195.71      204.44     13.52 o 
   2  10   5       47.54       53.56     11.24 o 
   3  10   5       21.15       43.92     10.10 o 
   4  10   5      386.73      347.64     14.95 o 
   5  10   5       38.78       42.31     10.99 o 
   6  10   5     2362.84     2159.75     54.61 o 
   7  10   5      246.39      279.61     17.94 o 
   8  10   5        3.92        6.36     15.31 o 
   9  10   5      133.75      111.92     20.32 o 
  10  10   5     1247.12     1157.45     49.99 o 
  11  10   5        1.96        0.00     17.83 o 
  12  10   5        5.70       19.58     19.91 o 
 -13  11   5       32.41       45.83     21.00 o 
 -12  11   5      813.62      848.36     42.07 o 
 -11  11   5      127.22      100.79     19.08 o 
 -10  11   5       66.53       80.13     17.13 o 
  -9  11   5      160.65      134.11     18.16 o 
  -8  11   5     1619.53     1476.89    117.84 o 
  -7  11   5      278.79      246.77     16.01 o 
  -6  11   5      127.60      127.62     12.31 o 
  -5  11   5      135.18      149.51     12.03 o 
  -4  11   5      461.19      485.74     16.27 o 
  -3  11   5      301.35      306.62     13.85 o 
  -2  11   5     4504.29     4551.69    145.67 o 
  -1  11   5      142.35      158.02     10.94 o 
   0  11   5      200.66      182.66     11.67 o 
   1  11   5      158.22      112.87     10.60 o 
   2  11   5      285.81      289.57     13.16 o 
   3  11   5      684.82      630.35     32.79 o 
   4  11   5      463.04      443.65     41.30 o 
   5  11   5      674.02      629.17     24.82 o 
   6  11   5      244.96      280.61     17.55 o 
   7  11   5       29.06       28.84     12.78 o 
   8  11   5     1800.07     1692.80     47.84 o 
   9  11   5      123.28      128.82     21.02 o 
  10  11   5       98.26      104.37     21.08 o 
  11  11   5        1.48        0.00     16.58 o 
 -12  12   5       24.05       53.40     20.22 o 
 -11  12   5        3.26        0.00     34.05 o 
 -10  12   5      628.89      659.55     56.80 o 
  -9  12   5      955.99      876.56     43.83 o 
  -8  12   5      724.24      738.53     33.49 o 
  -7  12   5       60.55       59.80     12.28 o 
  -6  12   5     3119.43     3120.62     72.83 o 
  -5  12   5     1151.85     1112.73     33.19 o 
  -4  12   5      298.26      300.84     13.42 o 
  -3  12   5       57.12       49.26      8.39 o 
  -2  12   5        9.33        3.42     10.67 o 
  -1  12   5        7.90        0.00      9.74 o 
   0  12   5     1251.54     1250.37     40.74 o 
   1  12   5        4.81        3.79      8.83 o 
   2  12   5     1017.84     1001.17     26.74 o 
   3  12   5       72.86       59.92     15.62 o 
   4  12   5     2747.71     2607.46     99.04 o 
   5  12   5       79.42       94.44     13.00 o 
   6  12   5     1634.10     1350.33     40.11 o 
   7  12   5       84.66       69.56     14.49 o 
   8  12   5        8.51        0.00     12.62 o 
   9  12   5       11.40        9.37     17.91 o 
  10  12   5      108.99       95.64     21.52 o 
  11  12   5      106.19       79.72     22.33 o 
 -12  13   5       96.01      107.76     22.04 o 
 -11  13   5      302.25      299.24     26.77 o 
 -10  13   5       85.34       57.96     22.27 o 
  -9  13   5       83.82       79.76     18.26 o 
  -8  13   5      262.43      263.96     20.33 o 
  -7  13   5     1663.02     1691.83     46.64 o 
  -6  13   5      536.50      546.55     34.34 o 
  -5  13   5     1062.39     1033.71     32.46 o 
  -4  13   5      338.58      312.17     16.65 o 
  -3  13   5        5.42       19.63      9.85 o 
  -2  13   5      310.74      303.29     18.33 o 
  -1  13   5      661.10      742.27     30.76 o 
   0  13   5        9.05       16.58     11.34 o 
   1  13   5      988.56     1066.45     27.26 o 
   2  13   5       71.94       65.98     11.54 o 
   3  13   5     2051.92     2056.04     52.32 o 
   4  13   5      873.98      831.03     38.43 o 
   5  13   5      139.35      137.41     15.13 o 
   6  13   5      133.20      121.38     15.36 o 
   7  13   5      557.82      533.97     32.48 o 
   8  13   5       22.93       16.33     14.38 o 
   9  13   5      159.11      146.68     18.50 o 
  10  13   5       35.17       13.83     20.57 o 
 -11  14   5      228.21      271.71     26.40 o 
 -10  14   5       56.16       61.03     18.67 o 
  -9  14   5      181.04      180.39     18.15 o 
  -8  14   5       19.11       30.69     12.61 o 
  -7  14   5        8.26        0.00     15.19 o 
  -6  14   5      387.80      327.01     26.41 o 
  -5  14   5     1531.57     1536.29     62.59 o 
  -4  14   5        5.16       22.05     13.54 o 
  -3  14   5      770.73      761.64     26.87 o 
  -2  14   5      557.08      528.65     22.21 o 
  -1  14   5     1505.76     1598.87     53.50 o 
   0  14   5      139.17      124.36     12.97 o 
   1  14   5     1271.11     1200.58     52.79 o 
   2  14   5       14.90       12.92     10.62 o 
   3  14   5      162.29      169.52     16.31 o 
   4  14   5      145.76      116.88     14.63 o 
   5  14   5      768.62      818.27     30.76 o 
   6  14   5      213.27      115.35     15.86 o 
   7  14   5      518.19      403.98     22.86 o 
   8  14   5       13.65       11.26     14.58 o 
   9  14   5      256.44      260.95     21.67 o 
 -10  15   5      103.35      100.73     16.57 o 
  -9  15   5      351.32      376.84     22.46 o 
  -8  15   5      142.14      153.63     17.23 o 
  -7  15   5      402.69      418.16     22.40 o 
  -6  15   5      145.99      148.75     15.71 o 
  -5  15   5      149.96      186.94     37.94 o 
  -4  15   5      336.59      354.83     24.60 o 
  -3  15   5     1897.92     2058.26     65.33 o 
  -2  15   5     1543.95     1553.04     42.99 o 
  -1  15   5      597.05      563.23     23.27 o 
   0  15   5      232.00      272.09     22.24 o 
   1  15   5      532.91      528.34     29.55 o 
   2  15   5        8.65        0.00     14.83 o 
   3  15   5     1322.70     1241.74     38.42 o 
   4  15   5      216.30      186.73     17.31 o 
   5  15   5      175.10      224.84     18.60 o 
   6  15   5       86.23       77.84     16.08 o 
   7  15   5      455.08      461.66     25.10 o 
   8  15   5      190.17      207.12     33.82 o 
   9  15   5      374.22      347.68     24.83 o 
  -9  16   5      686.36      697.42     31.09 o 
  -8  16   5        8.91       20.20     14.59 o 
  -7  16   5      458.56      495.80     44.31 o 
  -6  16   5      100.05      134.12     20.21 o 
  -5  16   5      232.72      304.85     39.83 o 
  -4  16   5      579.56      637.42     33.51 o 
  -3  16   5       28.56       18.82     14.90 o 
  -2  16   5        0.00        0.00     11.86 o 
  -1  16   5      195.41      240.58     23.12 o 
   0  16   5      554.65      640.56     46.66 o 
   1  16   5     1575.83     1451.55     60.69 o 
   2  16   5       22.99       19.83     19.09 o 
   3  16   5        0.77        0.00     15.12 o 
   4  16   5       13.72       10.93     13.75 o 
   5  16   5       16.55       26.07     14.49 o 
   6  16   5      113.84       97.60     17.56 o 
   7  16   5        7.06        0.00     19.52 o 
   8  16   5       75.22       61.23     18.01 o 
  -8  17   5      229.49      280.50     26.48 o 
  -7  17   5       68.82       95.37     20.59 o 
  -6  17   5       54.88       68.27     23.10 o 
  -5  17   5       97.02      135.23     41.12 o 
  -4  17   5      217.53      249.30     25.45 o 
  -3  17   5      128.29      132.28     19.65 o 
  -2  17   5      407.20      399.83     34.88 o 
  -1  17   5       13.14       27.55     17.77 o 
   0  17   5      706.97      767.11     54.68 o 
   1  17   5      867.93      816.37     56.09 o 
   2  17   5     1138.19     1281.35     50.33 o 
   3  17   5       25.71       23.79     17.38 o 
   4  17   5      734.13      660.99     36.94 o 
   5  17   5      105.90       93.36     16.98 o 
   6  17   5      103.92       89.12     18.08 o 
   7  17   5      112.32       76.67     18.56 o 
  -7  18   5        0.18       16.13     18.29 o 
  -6  18   5      260.44      267.10     25.90 o 
  -5  18   5        7.84        6.20     16.91 o 
  -4  18   5      548.10      556.87     32.89 o 
  -3  18   5      124.54      130.56     32.76 o 
  -2  18   5       92.29       83.43     28.99 o 
  -1  18   5      125.54       89.31     25.69 o 
   0  18   5     1456.26     1487.07     63.28 o 
   1  18   5       66.12       74.71     27.57 o 
   2  18   5       55.02       95.45     28.04 o 
   3  18   5        6.03       15.55     25.92 o 
   4  18   5       21.39       24.52     19.70 o 
   5  18   5       95.38       79.01     25.45 o 
  -5  19   5      139.43      168.04     24.75 o 
  -4  19   5      153.60      136.69     33.47 o 
  -3  19   5      144.15      226.24     36.53 o 
  -2  19   5      734.05      766.40     59.86 o 
  -1  19   5        0.49       14.77     21.13 o 
   0  19   5       19.02        8.92     21.59 o 
   1  19   5       23.42        8.72     24.75 o 
   2  19   5      187.29      259.00     38.65 o 
   3  19   5       86.53       32.99     29.22 o 
 -14   0   6      656.55      748.49     50.20 o 
 -12   0   6      623.75      621.47     42.42 o 
 -10   0   6     3477.34     3539.16     95.24 o 
  -8   0   6     1449.62     1208.70     67.40 o 
  -6   0   6      236.81      349.99     11.34 o 
  -4   0   6    18486.84    18894.87    886.60 o 
  -2   0   6     2422.92     2463.30     64.86 o 
   0   0   6    89882.00    92638.05   3185.57 o 
   2   0   6      154.19      216.35     20.50 o 
   4   0   6       10.31       42.42     15.55 o 
   6   0   6     6418.34     6283.18    160.46 o 
   8   0   6      879.90      818.82     33.65 o 
  10   0   6     2905.70     3179.20     91.61 o 
  12   0   6        3.54        0.00     22.86 o 
 -15   1   6       22.78       19.84     32.64 o 
 -14   1   6       10.15        0.00     16.50 o 
 -13   1   6      301.65      268.45     20.41 o 
 -12   1   6     1221.65     1273.97     48.48 o 
 -11   1   6        3.00        0.00      8.83 o 
 -10   1   6       74.78       75.92      8.24 o 
  -9   1   6      243.91      286.95     12.14 o 
  -8   1   6     3784.83     3963.68    171.50 o 
  -7   1   6     3469.80     3529.07     57.96 o 
  -6   1   6      340.56      251.73      8.22 o 
  -5   1   6      690.24      711.05     16.29 o 
  -4   1   6      655.70      594.12     12.84 o 
  -3   1   6     2348.18     2327.13     50.94 o 
  -2   1   6    23106.51    25667.16    391.57 o 
  -1   1   6    11340.12    12796.83    197.14 o 
   0   1   6     3818.69     4298.32     89.86 o 
   1   1   6      227.69      220.37     14.59 o 
   2   1   6     8906.31     8660.09    467.57 o 
   3   1   6      286.14      236.39     36.29 o 
   4   1   6      568.95      375.45     46.43 o 
   5   1   6      174.79      183.99      9.91 o 
   6   1   6      190.68      179.77     10.79 o 
   7   1   6     1027.98     1097.68     27.04 o 
   8   1   6     4356.35     4552.52     85.61 o 
   9   1   6      224.30      207.16     14.70 o 
  10   1   6       34.70        0.00     14.53 o 
  11   1   6       74.74       72.58     14.73 o 
  12   1   6       14.62        2.83     18.49 o 
  13   1   6       29.57       21.92     28.28 o 
 -15   2   6      228.17      204.23     22.07 o 
 -14   2   6       41.35       37.28     15.49 o 
 -13   2   6       22.12       38.17     11.95 o 
 -12   2   6      141.20      124.93     12.99 o 
 -11   2   6        2.80        4.30      8.87 o 
 -10   2   6     3585.72     3753.18    106.01 o 
  -9   2   6     2012.56     1780.46     58.03 o 
  -8   2   6       55.79       59.89      6.73 o 
  -7   2   6      811.22      748.22     18.74 o 
  -6   2   6     1939.74     2108.17     36.20 o 
  -5   2   6     3271.23     3001.67     49.50 o 
  -4   2   6     3483.06     3741.96     60.43 o 
  -3   2   6     6356.68     7521.69    130.76 o 
  -2   2   6     1674.47     1703.48     29.61 o 
  -1   2   6       64.23       48.14      7.21 o 
   0   2   6     5886.59     6323.67    112.20 o 
   1   2   6    12361.36    12908.70    262.65 o 
   2   2   6     2864.23     2413.94     68.07 o 
   3   2   6     1431.66     1419.66     44.90 o 
   4   2   6      746.23      598.51     27.33 o 
   5   2   6     6935.11     6940.45    123.79 o 
   6   2   6     1132.27     1109.19     26.63 o 
   7   2   6      120.78      109.86      9.83 o 
   8   2   6       16.48        0.00     10.65 o 
   9   2   6       55.44       57.05     13.08 o 
  10   2   6       63.89       57.50     13.89 o 
  11   2   6      999.27     1148.90     37.64 o 
  12   2   6      186.32      225.58     24.51 o 
  13   2   6       49.77       33.70     30.64 o 
 -15   3   6        7.59        0.00     20.97 o 
 -14   3   6      183.61      196.70     17.10 o 
 -13   3   6      612.66      553.65     24.45 o 
 -12   3   6       70.60       61.42     11.55 o 
 -11   3   6     1179.60     1110.85     32.42 o 
 -10   3   6      978.85      938.11     28.48 o 
  -9   3   6      685.74      503.16     27.33 o 
  -8   3   6       31.51       53.86      6.49 o 
  -7   3   6    10405.33    10452.05    209.27 o 
  -6   3   6       42.23       19.84      4.41 o 
  -5   3   6      169.92      172.12      7.14 o 
  -4   3   6      402.13      466.38     11.46 o 
  -3   3   6    11312.25    12708.62    196.16 o 
  -2   3   6     5155.01     5777.52     91.36 o 
  -1   3   6     8160.08     8991.73    157.50 o 
   0   3   6     1996.10     2104.27     40.36 o 
   1   3   6        1.00       12.41      6.87 o 
   2   3   6      193.39      196.79     10.91 o 
   3   3   6    16435.61    15787.34    392.70 o 
   4   3   6      826.26      870.00     88.61 o 
   5   3   6     2101.93     2160.79     43.62 o 
   6   3   6      997.53      988.55     24.51 o 
   7   3   6     1139.63     1086.44     26.98 o 
   8   3   6     1093.22     1118.03     34.33 o 
   9   3   6      215.51      259.98     24.12 o 
  10   3   6       35.74       22.41     25.22 o 
  11   3   6      325.02      334.79     32.52 o 
  12   3   6       15.84        0.00     19.68 o 
  13   3   6      535.28      537.86     41.36 o 
 -15   4   6     1477.47     1652.29     85.55 o 
 -14   4   6      207.03      231.52     22.66 o 
 -13   4   6        5.42        0.00     10.96 o 
 -12   4   6        0.40        0.00     10.00 o 
 -11   4   6      666.40      557.89     21.91 o 
 -10   4   6      112.60       99.21     10.81 o 
  -9   4   6      574.52      471.78     18.21 o 
  -8   4   6        4.47       15.13      7.24 o 
  -7   4   6     2056.17     2256.65     46.60 o 
  -6   4   6       20.32        8.76      4.36 o 
  -5   4   6    19913.07    22065.53    338.36 o 
  -4   4   6     2902.10     3409.52     55.92 o 
  -3   4   6     2408.75     2628.44     43.97 o 
  -2   4   6     2623.61     2947.59     63.05 o 
  -1   4   6     1311.73     1137.30     24.02 o 
   0   4   6      828.54     1041.24     31.10 o 
   1   4   6     2245.49     2136.51     76.12 o 
   2   4   6      177.43      150.05     13.32 o 
   3   4   6     1533.44     1523.38     37.99 o 
   4   4   6       73.59       71.30     17.20 o 
   5   4   6     5285.55     5215.59    154.45 o 
   6   4   6      114.16       87.09     11.57 o 
   7   4   6      760.08      742.86     26.29 o 
   8   4   6      430.91      471.69     26.86 o 
   9   4   6       15.52        0.00     11.24 o 
  10   4   6       38.50       33.61     26.28 o 
  11   4   6      374.71      385.31     27.18 o 
  12   4   6       67.86       83.92     31.93 o 
  13   4   6       15.12        0.00     18.78 o 
 -15   5   6       33.03       35.65     17.94 o 
 -14   5   6       31.33       48.39     17.15 o 
 -13   5   6      665.55      650.05     33.66 o 
 -12   5   6     1011.41      973.61     31.79 o 
 -11   5   6       62.39       47.21     10.80 o 
 -10   5   6      749.70      736.09     25.00 o 
  -9   5   6       45.54       29.89      8.88 o 
  -8   5   6       18.63       34.12      8.29 o 
  -7   5   6     4666.20     4437.86     93.73 o 
  -6   5   6     4573.16     5319.95    116.95 o 
  -5   5   6     1477.58     1867.66     33.27 o 
  -4   5   6     1427.97     1912.01     30.44 o 
  -3   5   6     2440.55     2366.49     45.30 o 
  -2   5   6     5339.67     5416.10     96.88 o 
  -1   5   6     2396.50     2198.17     42.27 o 
   0   5   6      287.89      334.30     12.45 o 
   1   5   6       69.82       78.10      5.71 o 
   2   5   6      514.10      468.89     16.93 o 
   3   5   6    11098.06    11406.64    234.21 o 
   4   5   6     2485.21     2262.12     53.48 o 
   5   5   6     1411.95     1418.48     38.01 o 
   6   5   6      919.81      901.19     61.38 o 
   7   5   6      483.02      423.75     20.76 o 
   8   5   6     2572.83     2458.36     60.58 o 
   9   5   6      747.72      858.48     30.67 o 
  10   5   6        1.65        0.00     16.14 o 
  11   5   6       37.41       44.90     18.19 o 
  12   5   6      439.14      444.74     32.02 o 
  13   5   6      265.50      305.09     41.95 o 
 -15   6   6        5.15        9.68     17.11 o 
 -14   6   6      251.78      267.72     25.23 o 
 -13   6   6      113.54      147.18     27.57 o 
 -12   6   6       20.48       21.32     19.33 o 
 -11   6   6      224.59      194.06     14.78 o 
 -10   6   6     1693.40     1670.18     43.27 o 
  -9   6   6      432.49      387.60     17.43 o 
  -8   6   6      413.55      446.07     18.49 o 
  -7   6   6     1577.48     1493.22     32.66 o 
  -6   6   6     2237.33     2281.02     73.01 o 
  -5   6   6     1088.59     1036.65     21.16 o 
  -4   6   6    15939.74    18080.71    254.87 o 
  -3   6   6     1862.96     2154.15     41.97 o 
  -2   6   6       56.36       28.35      4.95 o 
  -1   6   6       31.29       37.82      5.61 o 
   0   6   6     3330.12     3310.25     61.24 o 
   1   6   6     1107.13      980.62     21.79 o 
   2   6   6     6839.14     6817.16    142.64 o 
   3   6   6      104.19      105.02      9.87 o 
   4   6   6     2204.51     2019.07     88.17 o 
   5   6   6     1001.32      932.29     38.13 o 
   6   6   6      961.57      868.63     31.87 o 
   7   6   6      501.15      428.98     25.73 o 
   8   6   6      490.73      422.96     21.16 o 
   9   6   6       17.33       25.13     15.28 o 
  10   6   6      380.16      398.42     40.54 o 
  11   6   6      430.10      470.11     32.12 o 
  12   6   6      545.13      680.76     40.12 o 
  13   6   6       99.62       64.43     22.43 o 
 -14   7   6       48.87       71.61     18.58 o 
 -13   7   6      351.25      408.33     41.60 o 
 -12   7   6     2131.70     2069.72     67.07 o 
 -11   7   6      497.94      498.43     28.83 o 
 -10   7   6      152.85      141.82     13.21 o 
  -9   7   6       29.82       16.84      9.40 o 
  -8   7   6     3032.20     2990.97     67.29 o 
  -7   7   6      207.01      258.48     11.78 o 
  -6   7   6     2853.22     3156.15     64.73 o 
  -5   7   6      788.16      796.26     28.56 o 
  -4   7   6      111.37      106.43      6.19 o 
  -3   7   6      344.59      323.99     14.58 o 
  -2   7   6     7866.75     8145.69    143.81 o 
  -1   7   6      138.25      179.50      9.52 o 
   0   7   6      378.95      384.03     12.18 o 
   1   7   6       59.98       65.80      5.89 o 
   2   7   6     1665.50     1595.87     39.51 o 
   3   7   6     1611.03     1600.60     68.58 o 
   4   7   6     1809.31     1516.78     44.88 o 
   5   7   6      675.94      828.61     58.27 o 
   6   7   6        2.56       15.02     10.32 o 
   7   7   6        4.65        0.00     16.07 o 
   8   7   6      678.07      673.65     33.23 o 
   9   7   6       84.38      114.75     18.50 o 
  10   7   6       72.90       80.48     19.66 o 
  11   7   6       71.18       47.90     19.65 o 
  12   7   6      121.05      126.60     33.35 o 
 -14   8   6      493.08      545.64     33.74 o 
 -13   8   6       81.26       74.31     18.48 o 
 -12   8   6      445.05      502.32     29.96 o 
 -11   8   6        0.62        0.00     14.38 o 
 -10   8   6      722.57      677.31     31.99 o 
  -9   8   6     1800.40     1787.01     45.67 o 
  -8   8   6       33.68       49.72      9.70 o 
  -7   8   6      258.95      245.48     11.79 o 
  -6   8   6        4.38        5.28      6.33 o 
  -5   8   6     1538.95     1550.72     38.77 o 
  -4   8   6     4787.77     4870.76    129.46 o 
  -3   8   6       11.15        4.43      5.15 o 
  -2   8   6      299.19      332.81     11.79 o 
  -1   8   6     2597.21     2825.94     53.44 o 
   0   8   6     4408.80     4420.02     80.44 o 
   1   8   6     1937.18     1897.34     37.81 o 
   2   8   6      511.41      507.20     27.73 o 
   3   8   6      533.01      553.23     19.91 o 
   4   8   6       86.78       78.90      9.08 o 
   5   8   6     1336.64     1405.10     33.26 o 
   6   8   6     5053.00     4855.00     92.35 o 
   7   8   6       32.34       28.75     20.27 o 
   8   8   6      838.35      837.73     38.66 o 
   9   8   6        2.20       42.43     17.21 o 
  10   8   6     1362.01     1494.92    141.05 o 
  11   8   6       91.22       92.83     21.57 o 
  12   8   6       91.89       47.68     20.76 o 
 -14   9   6       93.05      108.03     22.57 o 
 -13   9   6      408.07      457.51     47.96 o 
 -12   9   6       93.07      125.90     20.06 o 
 -11   9   6       39.35       31.58     16.00 o 
 -10   9   6      298.23      302.99     24.00 o 
  -9   9   6       19.85       18.38     13.66 o 
  -8   9   6      686.57      644.90     26.98 o 
  -7   9   6     3251.75     3266.82     63.50 o 
  -6   9   6       74.74       79.10     10.42 o 
  -5   9   6      218.83      247.65     13.61 o 
  -4   9   6     1099.05     1046.82     29.12 o 
  -3   9   6     2009.84     1870.63     41.74 o 
  -2   9   6      756.94      667.38     17.77 o 
  -1   9   6      840.62      852.18     20.54 o 
   0   9   6      273.94      302.82     11.37 o 
   1   9   6        4.43        0.00      7.43 o 
   2   9   6     1726.55     1668.44     41.77 o 
   3   9   6       54.28       64.23     12.15 o 
   4   9   6      417.09      381.47     18.04 o 
   5   9   6     1656.76     1593.65     36.88 o 
   6   9   6       19.02       33.84     11.40 o 
   7   9   6      571.35      578.72     24.64 o 
   8   9   6      695.00      620.50     34.91 o 
   9   9   6     1565.74     1479.38     55.83 o 
  10   9   6       57.84       76.58     20.97 o 
  11   9   6       32.50       11.75     18.12 o 
  12   9   6       52.38       31.00     24.27 o 
 -13  10   6        1.35       11.40     17.72 o 
 -12  10   6        9.87        0.00     20.50 o 
 -11  10   6      244.29      178.71     20.63 o 
 -10  10   6      391.92      373.61     25.51 o 
  -9  10   6     4933.03     4922.79    133.03 o 
  -8  10   6       14.18       12.82     10.68 o 
  -7  10   6      249.75      283.20     16.18 o 
  -6  10   6      770.50      838.42     48.47 o 
  -5  10   6     2829.34     2744.57     63.25 o 
  -4  10   6       35.66       47.33      9.35 o 
  -3  10   6       48.67       63.01      8.85 o 
  -2  10   6        8.56        6.66      5.84 o 
  -1  10   6       33.20       24.18      6.11 o 
   0  10   6       84.70      176.29     16.61 o 
   1  10   6     5242.48     5220.75    111.97 o 
   2  10   6      574.68      579.63     26.25 o 
   3  10   6       19.24       29.44      8.54 o 
   4  10   6     1145.24     1139.86     28.81 o 
   5  10   6     1051.84     1103.55     34.26 o 
   6  10   6      144.90      162.12     14.90 o 
   7  10   6       91.10       80.19     14.09 o 
   8  10   6       25.40        6.93     16.31 o 
   9  10   6       41.08       37.24     18.66 o 
  10  10   6      124.88      116.91     30.17 o 
  11  10   6      241.81      250.50     33.35 o 
 -13  11   6       96.40       65.30     21.31 o 
 -12  11   6       97.83       72.45     26.28 o 
 -11  11   6      375.12      401.49     27.92 o 
 -10  11   6      149.25      182.71     20.63 o 
  -9  11   6        8.73       36.92     12.19 o 
  -8  11   6     1121.63     1113.72     34.87 o 
  -7  11   6     1467.68     1460.22     48.83 o 
  -6  11   6       57.38       58.07     20.69 o 
  -5  11   6        1.87        0.00      8.69 o 
  -4  11   6      575.06      519.47     21.18 o 
  -3  11   6     1530.33     1412.05     36.54 o 
  -2  11   6        2.76        4.79      7.98 o 
  -1  11   6     2541.15     2531.57     60.88 o 
   0  11   6      299.01      270.82     14.75 o 
   1  11   6       52.18       51.21     12.18 o 
   2  11   6     1779.06     1930.18     47.82 o 
   3  11   6     3877.39     3912.89     75.69 o 
   4  11   6        0.35        3.41     10.62 o 
   5  11   6      272.63      282.68     19.03 o 
   6  11   6      126.13      135.19     22.02 o 
   7  11   6     1435.07     1312.82     40.75 o 
   8  11   6        4.84       15.26     17.31 o 
   9  11   6      693.72      599.16     35.23 o 
  10  11   6       88.80       60.04     20.16 o 
  11  11   6       93.15       55.74     20.97 o 
 -12  12   6       63.36      107.44     22.08 o 
 -11  12   6      506.06      539.15     32.16 o 
 -10  12   6      416.29      389.94     26.58 o 
  -9  12   6        6.46       16.40     15.92 o 
  -8  12   6        1.06        0.00     10.77 o 
  -7  12   6      484.84      434.80     21.73 o 
  -6  12   6        2.72        5.77     10.02 o 
  -5  12   6     1350.74     1368.96     41.48 o 
  -4  12   6      164.42      170.93     13.20 o 
  -3  12   6      232.86      230.04     11.98 o 
  -2  12   6      838.31      845.56     32.54 o 
  -1  12   6     2992.31     3071.47     86.57 o 
   0  12   6     1021.60     1123.81     70.90 o 
   1  12   6       16.17       17.00      9.33 o 
   2  12   6        1.12        3.86      8.25 o 
   3  12   6        4.38        9.17     11.03 o 
   4  12   6       38.97        8.66     11.02 o 
   5  12   6      371.08      364.53     20.07 o 
   6  12   6     1048.95      980.05     33.85 o 
   7  12   6      974.07      818.39     32.25 o 
   8  12   6      377.46      384.48     29.19 o 
   9  12   6      324.44      310.28     28.66 o 
  10  12   6      108.17      120.44     22.98 o 
 -12  13   6      425.29      533.72     65.87 o 
 -11  13   6       66.21       73.92     15.47 o 
 -10  13   6        3.01        0.00     21.00 o 
  -9  13   6      237.49      258.39     26.91 o 
  -8  13   6       58.87       70.13     21.75 o 
  -7  13   6      484.34      554.43     24.88 o 
  -6  13   6      936.69      879.46     33.87 o 
  -5  13   6        0.51        0.00      9.98 o 
  -4  13   6       19.54       14.98     10.59 o 
  -3  13   6     1057.57     1121.92     41.20 o 
  -2  13   6     4265.46     4290.74    117.26 o 
  -1  13   6      368.03      353.65     21.71 o 
   0  13   6      235.83      212.47     39.95 o 
   1  13   6      131.27      143.60     13.37 o 
   2  13   6      320.95      309.14     17.74 o 
   3  13   6        5.13        0.00     10.83 o 
   4  13   6      179.79      132.59     15.04 o 
   5  13   6      142.64      122.39     15.66 o 
   6  13   6      213.25      220.47     18.17 o 
   7  13   6       14.24        5.93     13.44 o 
   8  13   6      687.01      641.50     31.33 o 
   9  13   6      271.16      271.30     32.29 o 
  10  13   6       52.29       37.48     22.06 o 
 -11  14   6       10.77        0.00     14.21 o 
 -10  14   6      393.00      387.49     23.25 o 
  -9  14   6       38.15       76.05     14.83 o 
  -8  14   6       47.99       47.22     13.75 o 
  -7  14   6       96.11      127.13     14.93 o 
  -6  14   6      812.79      899.75     54.98 o 
  -5  14   6        1.91        0.35     13.23 o 
  -4  14   6      144.93      158.32     36.18 o 
  -3  14   6        0.41        0.00     12.24 o 
  -2  14   6       87.23      134.84     16.71 o 
  -1  14   6       53.10       46.02     18.85 o 
   0  14   6     1306.45     1302.67     45.42 o 
   1  14   6      212.18      175.81     22.04 o 
   2  14   6      636.41      666.49     26.47 o 
   3  14   6        8.62        0.46     11.57 o 
   4  14   6     1005.12      919.50     32.51 o 
   5  14   6       31.36       31.70     13.92 o 
   6  14   6      435.56      390.91     22.76 o 
   7  14   6       32.83       32.04     14.86 o 
   8  14   6      107.49       68.30     16.89 o 
   9  14   6        0.00        0.00     15.03 o 
 -10  15   6        5.75        1.55     14.22 o 
  -9  15   6       30.67       61.58     14.87 o 
  -8  15   6      938.65      967.51     34.44 o 
  -7  15   6       69.45      102.16     15.52 o 
  -6  15   6      134.78      158.08     20.16 o 
  -5  15   6      450.31      430.14     28.22 o 
  -4  15   6      147.12      184.70     19.76 o 
  -3  15   6       51.02       44.50     19.44 o 
  -2  15   6      484.33      490.05     23.23 o 
  -1  15   6        3.08        7.81     13.25 o 
   0  15   6      178.10      221.88     21.33 o 
   1  15   6      285.40      224.08     36.18 o 
   2  15   6      420.74      406.23     34.17 o 
   3  15   6     1235.61     1130.83     36.24 o 
   4  15   6      335.73      286.22     19.91 o 
   5  15   6       67.88       75.82     15.39 o 
   6  15   6       30.21        8.16     13.55 o 
   7  15   6        0.62        0.00     14.43 o 
   8  15   6       82.04       80.06     17.95 o 
  -9  16   6      169.37      186.17     19.80 o 
  -8  16   6      164.11      183.29     24.65 o 
  -7  16   6        8.04       39.05     17.43 o 
  -6  16   6      634.12      611.01     62.10 o 
  -5  16   6      617.29      708.91     47.37 o 
  -4  16   6     1729.90     1652.85     57.33 o 
  -3  16   6       12.09        0.00     14.43 o 
  -2  16   6      161.72      145.26     19.25 o 
  -1  16   6      115.05       99.45     27.34 o 
   0  16   6      498.64      438.15     28.40 o 
   1  16   6      536.70      471.87     29.28 o 
   2  16   6      204.98      215.93     25.92 o 
   3  16   6       64.12       66.21     19.11 o 
   4  16   6      109.95       98.18     15.75 o 
   5  16   6      457.10      433.83     24.90 o 
   6  16   6      176.70      170.98     18.93 o 
   7  16   6       20.68        2.78     16.54 o 
  -8  17   6      225.78      199.77     24.93 o 
  -7  17   6       31.55       67.77     19.70 o 
  -6  17   6       84.33      119.29     20.97 o 
  -5  17   6      282.48      383.58     51.49 o 
  -4  17   6       35.27       10.53     17.20 o 
  -3  17   6     1184.19     1206.09     46.72 o 
  -2  17   6       21.62       23.80     22.62 o 
  -1  17   6      157.79      137.12     23.57 o 
   0  17   6        1.44        0.00     24.27 o 
   1  17   6      250.92      220.13     52.79 o 
   2  17   6      180.40      171.26     24.75 o 
   3  17   6      250.61      185.37     25.57 o 
   4  17   6       59.37       55.41     20.93 o 
   5  17   6      228.69      235.61     21.53 o 
   6  17   6        8.23        7.68     15.70 o 
  -6  18   6      150.96      195.13     24.16 o 
  -5  18   6      477.02      547.17     33.65 o 
  -4  18   6       62.30       59.79     19.53 o 
  -3  18   6       95.05       64.10     29.69 o 
  -2  18   6       58.55      140.46     30.40 o 
  -1  18   6        2.99        0.00     24.04 o 
   0  18   6       75.04       61.75     29.69 o 
   1  18   6      862.61      924.07     61.75 o 
   2  18   6       41.04       32.29     27.81 o 
   3  18   6        3.57        0.00     19.33 o 
   4  18   6       42.48        5.65     20.57 o 
  -4  19   6       36.83       41.01     27.34 o 
  -3  19   6      179.56      122.55     32.29 o 
  -2  19   6       89.11      111.47     31.34 o 
  -1  19   6      560.37      653.52     53.73 o 
   0  19   6      242.16      320.92     74.94 o 
   1  19   6       18.45        8.72     28.52 o 
   2  19   6       10.57        8.25     27.34 o 
 -15   0   7        7.00        0.00     21.45 o 
 -13   0   7       84.96       81.78     23.10 o 
 -11   0   7       11.88        0.67     10.06 o 
  -9   0   7     6367.20     5939.85    151.62 o 
  -7   0   7     4718.33     4135.40    252.29 o 
  -5   0   7     2079.98     1729.34     46.31 o 
  -3   0   7     1049.91      977.00     30.80 o 
  -1   0   7     4164.45     5899.98    160.49 o 
   1   0   7    53163.45    55204.43   1905.64 o 
   3   0   7      213.45      194.19     22.39 o 
   5   0   7     5576.22     5526.26    208.57 o 
   7   0   7      829.03      776.49     32.41 o 
   9   0   7      278.60      341.46     23.95 o 
  11   0   7      373.62      385.32     41.48 o 
  13   0   7      528.46      681.33     58.21 o 
 -15   1   7       47.21       80.98     17.82 o 
 -14   1   7        1.64        0.00     13.33 o 
 -13   1   7      306.54      285.95     22.16 o 
 -12   1   7      518.55      606.57     24.11 o 
 -11   1   7     1041.02      934.20     28.93 o 
 -10   1   7       18.61        1.81      6.70 o 
  -9   1   7      189.98      137.05      9.41 o 
  -8   1   7     1618.53     1646.15     34.67 o 
  -7   1   7     6278.22     5635.48    100.87 o 
  -6   1   7       36.72       43.36      4.94 o 
  -5   1   7      422.06      584.67     13.17 o 
  -4   1   7       13.63       38.63      4.10 o 
  -3   1   7      651.81      618.45     13.76 o 
  -2   1   7     4148.22     4813.73     76.98 o 
  -1   1   7    11478.43    12602.00    216.77 o 
   0   1   7     1877.93     1995.29    111.00 o 
   1   1   7      560.47      585.81     26.08 o 
   2   1   7       45.71       40.17     11.65 o 
   3   1   7     1477.67     1234.77     42.24 o 
   4   1   7      565.36      583.54     27.08 o 
   5   1   7     3191.15     2801.29    124.91 o 
   6   1   7       12.96       11.60     10.03 o 
   7   1   7      613.62      552.11     19.35 o 
   8   1   7      131.50      114.59     11.74 o 
   9   1   7     2022.97     2241.52     57.51 o 
  10   1   7      426.99      496.73     24.65 o 
  11   1   7       64.77       42.84     14.73 o 
  12   1   7       96.96      111.44     22.33 o 
  13   1   7       80.28       78.71     33.94 o 
 -15   2   7      709.85      665.92     34.72 o 
 -14   2   7      563.23      579.13     31.32 o 
 -13   2   7        0.25        7.57     10.33 o 
 -12   2   7      241.31      231.98     15.72 o 
 -11   2   7      110.15       81.21     11.22 o 
 -10   2   7     1369.64     1393.83     37.28 o 
  -9   2   7      971.06      853.88     22.02 o 
  -8   2   7      517.86      460.21     15.10 o 
  -7   2   7      186.22      258.84     13.29 o 
  -6   2   7     1466.32     1654.98     29.80 o 
  -5   2   7     2147.20     2028.51     35.18 o 
  -4   2   7    12823.38    13713.72    235.96 o 
  -3   2   7      690.39      706.52     15.20 o 
  -2   2   7     2449.17     3106.59     51.51 o 
  -1   2   7      443.34      388.33     12.34 o 
   0   2   7     2915.10     2658.10     50.61 o 
   1   2   7    12544.90    14129.46    491.26 o 
   2   2   7      155.93      106.99     17.20 o 
   3   2   7     1344.23     1386.11     46.33 o 
   4   2   7      137.00      125.77     15.00 o 
   5   2   7      335.28      319.38     40.54 o 
   6   2   7     3804.34     3418.69    122.69 o 
   7   2   7     1347.51     1431.04     51.34 o 
   8   2   7       94.59       71.11     13.23 o 
   9   2   7     1133.00     1087.87     35.67 o 
  10   2   7      539.12      589.16     27.44 o 
  11   2   7       56.63       78.66     16.17 o 
  12   2   7       44.35        5.89     29.22 o 
  13   2   7      156.94      184.77     39.36 o 
 -15   3   7       53.66       62.69     17.58 o 
 -14   3   7       27.90       34.98     12.83 o 
 -13   3   7      159.44      148.70     14.91 o 
 -12   3   7      881.48      878.09     29.39 o 
 -11   3   7      581.92      571.07     22.57 o 
 -10   3   7      143.85      192.37     35.96 o 
  -9   3   7      965.37      928.82     27.60 o 
  -8   3   7      443.65      513.61     51.73 o 
  -7   3   7     1267.95     1127.59     22.55 o 
  -6   3   7     1097.21     1098.01     21.72 o 
  -5   3   7       55.24       47.34      4.94 o 
  -4   3   7      374.65      601.16     16.61 o 
  -3   3   7     3329.15     3569.83     58.56 o 
  -2   3   7    29396.04    31818.20    546.10 o 
  -1   3   7       43.51      142.46     17.21 o 
   0   3   7      710.86      682.71     17.10 o 
   1   3   7       76.78       94.46     12.37 o 
   2   3   7     9559.81     9885.10    401.23 o 
   3   3   7     4505.09     4758.63    127.14 o 
   4   3   7     6302.74     6361.62    253.23 o 
   5   3   7       50.50       17.56     17.44 o 
   6   3   7      611.10      572.11     19.32 o 
   7   3   7        2.38        0.00     10.09 o 
   8   3   7     3514.44     3422.66     80.21 o 
   9   3   7       48.81       52.37     13.23 o 
  10   3   7      336.35      340.38     21.25 o 
  11   3   7       29.33        0.00     17.44 o 
  12   3   7      271.44      326.09     41.01 o 
  13   3   7       49.53       45.48     32.52 o 
 -15   4   7        0.32        0.00     24.04 o 
 -14   4   7     1469.67     1498.08     44.05 o 
 -13   4   7       88.97       82.85     13.79 o 
 -12   4   7        2.70        4.13     10.40 o 
 -11   4   7       11.22        7.28      9.64 o 
 -10   4   7     4346.66     4319.72     94.79 o 
  -9   4   7       13.43       40.12      8.82 o 
  -8   4   7      304.12      276.21     25.11 o 
  -7   4   7       95.04       73.31      7.10 o 
  -6   4   7      479.92      611.89     15.04 o 
  -5   4   7      952.43     1116.36     22.23 o 
  -4   4   7     5456.20     6135.02     97.67 o 
  -3   4   7     1799.15     2239.61     43.00 o 
  -2   4   7     1547.14     1689.64     53.81 o 
  -1   4   7       79.10       75.82      8.61 o 
   0   4   7     3531.88     3167.10     59.32 o 
   1   4   7     2303.24     2281.77     53.00 o 
   2   4   7     7382.70     7231.85    151.61 o 
   3   4   7       42.44       12.97     11.09 o 
   4   4   7      989.54      872.88     51.97 o 
   5   4   7     2152.70     2061.88    109.82 o 
   6   4   7     1190.95     1063.69     72.36 o 
   7   4   7       13.12        4.18     15.26 o 
   8   4   7      162.88      156.18     19.92 o 
   9   4   7       55.87       35.15     23.78 o 
  10   4   7      253.51      277.23     20.02 o 
  11   4   7        6.25        0.00     18.74 o 
  12   4   7      725.15      856.71     66.34 o 
  13   4   7       20.56       30.03     20.89 o 
 -15   5   7       99.99       75.58     20.40 o 
 -14   5   7        8.84       16.10     16.40 o 
 -13   5   7       85.93      104.58     14.40 o 
 -12   5   7     2321.20     2310.90     71.41 o 
 -11   5   7      530.31      565.32     22.90 o 
 -10   5   7       28.96       24.48      9.76 o 
  -9   5   7      363.06      380.78     18.11 o 
  -8   5   7      471.67      475.09     23.44 o 
  -7   5   7     3761.05     3839.98    101.16 o 
  -6   5   7      352.92      319.46     14.22 o 
  -5   5   7      639.38      750.60     17.08 o 
  -4   5   7      515.94      613.34     14.80 o 
  -3   5   7     1411.96     1386.57     29.36 o 
  -2   5   7     8359.98     8571.00    151.31 o 
  -1   5   7      464.32      474.83     14.58 o 
   0   5   7       24.16       26.78      5.27 o 
   1   5   7     2011.51     1984.23     47.34 o 
   2   5   7     1776.52     1865.60     45.50 o 
   3   5   7     5935.52     5478.89    117.37 o 
   4   5   7     5788.34     5748.52    152.37 o 
   5   5   7     2025.25     1773.46     57.47 o 
   6   5   7       23.71       79.42     21.89 o 
   7   5   7        2.11        0.00     10.65 o 
   8   5   7      688.05      620.49     29.82 o 
   9   5   7      109.39       93.30     15.08 o 
  10   5   7      433.76      409.99     28.45 o 
  11   5   7      185.94      179.18     23.66 o 
  12   5   7       52.26       89.80     22.06 o 
 -14   6   7      486.51      607.60     34.99 o 
 -13   6   7        0.22       16.76     15.32 o 
 -12   6   7       15.57       16.88     11.68 o 
 -11   6   7      667.67      651.73     25.00 o 
 -10   6   7        4.71        0.00     11.44 o 
  -9   6   7       11.33       21.78      9.70 o 
  -8   6   7      132.68      139.64      9.75 o 
  -7   6   7      245.81      226.88     11.13 o 
  -6   6   7       11.25        9.01      6.79 o 
  -5   6   7    10583.79    10951.18    192.64 o 
  -4   6   7     1449.43     1336.82     29.03 o 
  -3   6   7       21.36        7.11      5.10 o 
  -2   6   7       49.38       62.52      8.98 o 
  -1   6   7      231.35      233.32      9.91 o 
   0   6   7     2195.01     2290.85     44.81 o 
   1   6   7      945.55      964.12     22.42 o 
   2   6   7      175.76      146.35     10.92 o 
   3   6   7     2117.02     1958.98    106.14 o 
   4   6   7       69.42       61.18     10.53 o 
   5   6   7     6766.24     7026.99    148.51 o 
   6   6   7     3203.35     3115.56    127.77 o 
   7   6   7     1471.86     1566.59     57.07 o 
   8   6   7      367.04      345.40     38.13 o 
   9   6   7       27.38       51.33     17.37 o 
  10   6   7      148.55      144.00     21.51 o 
  11   6   7     1054.95     1104.11     56.09 o 
  12   6   7       39.47       43.33     21.61 o 
 -14   7   7      108.40      106.13     36.18 o 
 -13   7   7     1300.84     1373.05     52.15 o 
 -12   7   7      147.74      165.35     19.73 o 
 -11   7   7      980.51      992.48     34.48 o 
 -10   7   7      654.86      599.79     23.43 o 
  -9   7   7       21.06       33.81      8.44 o 
  -8   7   7      764.01      839.47     22.89 o 
  -7   7   7     6081.24     6058.57    163.18 o 
  -6   7   7      647.39      750.22     20.48 o 
  -5   7   7     2458.87     2816.48     63.16 o 
  -4   7   7      322.89      306.72     16.26 o 
  -3   7   7     3450.17     3425.00     64.26 o 
  -2   7   7       22.67       24.28      6.30 o 
  -1   7   7     4002.08     4245.72     78.03 o 
   0   7   7      769.60      865.63     20.78 o 
   1   7   7      179.79      199.02     11.50 o 
   2   7   7      159.40      132.87     11.24 o 
   3   7   7     4095.39     3966.90    106.86 o 
   4   7   7       86.13       66.12     12.90 o 
   5   7   7      265.61      282.51     16.96 o 
   6   7   7     1152.35     1099.57     41.49 o 
   7   7   7      372.63      408.06     20.84 o 
   8   7   7      397.87      353.59     25.12 o 
   9   7   7      423.40      473.23     29.81 o 
  10   7   7       85.86       90.36     20.36 o 
  11   7   7        3.62        6.99     18.46 o 
  12   7   7       19.85        0.00     18.88 o 
 -14   8   7       79.14       80.79     19.83 o 
 -13   8   7      197.39      269.71     41.36 o 
 -12   8   7      327.20      276.53     24.49 o 
 -11   8   7       95.82      101.94     18.03 o 
 -10   8   7      682.55      588.62     30.24 o 
  -9   8   7     2043.53     2029.04     60.10 o 
  -8   8   7       44.64       53.76     11.16 o 
  -7   8   7      237.64      240.86     12.38 o 
  -6   8   7       32.43       55.66      9.05 o 
  -5   8   7     3098.49     2789.99     63.27 o 
  -4   8   7       76.52       80.38      8.97 o 
  -3   8   7      419.34      439.15     15.24 o 
  -2   8   7       91.44       71.61      6.94 o 
  -1   8   7      519.92      519.58     15.40 o 
   0   8   7      517.97      559.25     17.28 o 
   1   8   7    11417.33    11290.69    232.44 o 
   2   8   7       87.62      127.45     11.60 o 
   3   8   7        7.06        0.00      8.96 o 
   4   8   7      753.52      697.22     25.19 o 
   5   8   7     3256.58     3277.04     65.46 o 
   6   8   7      386.94      369.12     16.81 o 
   7   8   7      548.06      586.19     33.16 o 
   8   8   7        8.70       25.37     16.05 o 
   9   8   7      252.89      238.58     24.05 o 
  10   8   7      971.47      926.67     44.93 o 
  11   8   7      526.40      516.68     46.19 o 
  12   8   7        5.89        0.00     19.81 o 
 -13   9   7      176.60      164.69     23.24 o 
 -12   9   7      235.75      270.08     24.45 o 
 -11   9   7      224.20      255.79     23.07 o 
 -10   9   7        3.37       13.08     15.00 o 
  -9   9   7        9.63        3.97      8.74 o 
  -8   9   7     1896.48     1799.30     39.88 o 
  -7   9   7       20.45        9.40      9.19 o 
  -6   9   7        2.61        0.00      7.96 o 
  -5   9   7      692.31      766.69     24.88 o 
  -4   9   7      714.15      699.52     28.23 o 
  -3   9   7     1802.00     1768.64     36.86 o 
  -2   9   7     2405.80     2451.73     48.07 o 
  -1   9   7     2158.51     2194.04     67.40 o 
   0   9   7     1535.51     1445.18     37.60 o 
   1   9   7       53.99       65.16     10.21 o 
   2   9   7     4192.78     4141.51     91.47 o 
   3   9   7     2122.20     2001.11     49.81 o 
   4   9   7      242.25      236.21     16.69 o 
   5   9   7      841.02      873.48     25.46 o 
   6   9   7        6.84       23.92     12.36 o 
   7   9   7      198.16      190.82     20.80 o 
   8   9   7     1453.83     1315.51     77.30 o 
   9   9   7       98.95      159.37     21.74 o 
  10   9   7      766.24      725.01     38.99 o 
  11   9   7        1.95       15.62     20.45 o 
 -13  10   7       36.71       34.36     19.13 o 
 -12  10   7      220.61      248.95     30.87 o 
 -11  10   7      249.11      206.57     22.24 o 
 -10  10   7     1343.69     1234.38     38.21 o 
  -9  10   7        0.56        0.00     11.51 o 
  -8  10   7     1267.13     1221.90     36.18 o 
  -7  10   7       56.96       49.19     11.02 o 
  -6  10   7        8.75        0.00      9.13 o 
  -5  10   7     1066.70     1042.17     31.10 o 
  -4  10   7     5743.05     5896.16    124.56 o 
  -3  10   7      464.62      459.19     18.03 o 
  -2  10   7      168.89      151.21      9.37 o 
  -1  10   7     1361.25     1442.70     37.96 o 
   0  10   7     6961.25     6929.18    204.48 o 
   1  10   7       49.72       45.87     10.87 o 
   2  10   7      363.25      305.62     19.56 o 
   3  10   7       21.37       26.96     10.15 o 
   4  10   7      183.86      165.19     12.79 o 
   5  10   7      269.51      275.37     27.08 o 
   6  10   7      726.88      659.64     35.88 o 
   7  10   7      648.97      723.57     28.76 o 
   8  10   7       75.27      111.95     20.50 o 
   9  10   7       17.75       36.76     18.72 o 
  10  10   7      442.28      447.50     33.11 o 
  11  10   7        0.31        2.11     19.68 o 
 -12  11   7      235.94      284.73     27.16 o 
 -11  11   7       72.55       86.93     19.11 o 
 -10  11   7       28.30       40.86     13.57 o 
  -9  11   7       69.33       69.35     13.47 o 
  -8  11   7     1266.32     1154.19     35.54 o 
  -7  11   7      287.06      321.40     18.21 o 
  -6  11   7     1074.55     1070.38     51.60 o 
  -5  11   7       49.72       51.64     11.45 o 
  -4  11   7       37.23       58.28     10.12 o 
  -3  11   7       10.08       10.24      8.28 o 
  -2  11   7     5661.92     5719.57    150.85 o 
  -1  11   7      637.00      639.62     31.58 o 
   0  11   7       52.04       64.43     10.65 o 
   1  11   7       33.65       56.85     10.96 o 
   2  11   7     1311.39     1186.93     34.38 o 
   3  11   7        0.24       12.75     15.66 o 
   4  11   7      606.08      620.21     36.51 o 
   5  11   7      110.26       80.92     13.35 o 
   6  11   7      465.44      439.10     22.79 o 
   7  11   7      401.53      370.39     23.76 o 
   8  11   7     1637.69     1518.40     58.15 o 
   9  11   7        7.08       13.93     18.23 o 
  10  11   7      206.40      219.52     40.42 o 
 -12  12   7      166.82      143.15     23.53 o 
 -11  12   7       20.56       14.92     16.81 o 
 -10  12   7      843.75      794.88     30.97 o 
  -9  12   7      414.13      425.67     21.85 o 
  -8  12   7      644.83      649.89     26.72 o 
  -7  12   7      205.00      173.24     15.49 o 
  -6  12   7      474.72      540.52     23.47 o 
  -5  12   7      869.26      856.06     28.56 o 
  -4  12   7      479.12      487.97     37.41 o 
  -3  12   7       70.12       55.90     13.50 o 
  -2  12   7      559.34      604.44     65.75 o 
  -1  12   7      609.82      583.29     40.77 o 
   0  12   7     1935.80     1720.51     44.53 o 
   1  12   7      504.95      473.57     20.79 o 
   2  12   7     1443.10     1615.96     43.22 o 
   3  12   7       70.65       77.41     13.50 o 
   4  12   7      433.76      419.07     22.03 o 
   5  12   7      777.40      736.98     29.45 o 
   6  12   7       12.76        0.00     12.35 o 
   7  12   7      144.60      140.13     18.53 o 
   8  12   7      196.82      221.20     35.82 o 
   9  12   7       22.51        9.98     18.82 o 
  10  12   7       71.84       80.21     22.21 o 
 -11  13   7      421.13      398.18     33.70 o 
 -10  13   7        0.12        0.00     12.60 o 
  -9  13   7       49.21       37.07     13.87 o 
  -8  13   7      344.51      319.27     19.27 o 
  -7  13   7     2052.83     1971.04     52.35 o 
  -6  13   7     1111.15     1111.46     34.63 o 
  -5  13   7       87.91      109.64     13.18 o 
  -4  13   7      114.48      119.08     16.63 o 
  -3  13   7      360.74      378.37     23.15 o 
  -2  13   7      379.40      356.48     37.12 o 
  -1  13   7     1865.01     1725.82     80.36 o 
   0  13   7      130.47      159.74     17.24 o 
   1  13   7      155.96      166.47     14.49 o 
   2  13   7      131.78      124.80     14.10 o 
   3  13   7     2530.92     2517.81     63.02 o 
   4  13   7      663.61      695.64     28.52 o 
   5  13   7      205.00      185.91     17.58 o 
   6  13   7       15.26       20.29     13.81 o 
   7  13   7       41.26       50.25     15.56 o 
   8  13   7        2.93        0.00     14.06 o 
   9  13   7       35.18       23.03     21.31 o 
 -10  14   7       70.95      110.34     18.45 o 
  -9  14   7      148.24      162.47     17.44 o 
  -8  14   7       27.49       21.01     12.62 o 
  -7  14   7       92.12      129.48     15.59 o 
  -6  14   7        1.40        4.58     11.37 o 
  -5  14   7     4438.49     4469.63    124.99 o 
  -4  14   7      229.87      263.10     24.39 o 
  -3  14   7     1724.41     1766.12     58.30 o 
  -2  14   7      361.37      363.91     30.40 o 
  -1  14   7      752.22      769.47     50.20 o 
   0  14   7        2.21        4.57     13.91 o 
   1  14   7      152.85       97.10     22.86 o 
   2  14   7       30.97       28.13     12.48 o 
   3  14   7       19.56       32.21     13.27 o 
   4  14   7      172.76      183.86     19.84 o 
   5  14   7     1566.77     1523.74     55.19 o 
   6  14   7        9.08       21.64     13.93 o 
   7  14   7      291.50      271.65     21.22 o 
   8  14   7        1.15        5.18     14.83 o 
 -10  15   7        1.08        0.00     14.45 o 
  -9  15   7        1.62        4.19     13.55 o 
  -8  15   7      110.70      107.71     15.96 o 
  -7  15   7      873.97      870.23     66.81 o 
  -6  15   7       30.61       30.62     16.51 o 
  -5  15   7      742.69      733.42     35.37 o 
  -4  15   7      906.02      923.98     39.37 o 
  -3  15   7      772.30      820.28     63.40 o 
  -2  15   7     1013.18     1056.32     41.21 o 
  -1  15   7      641.88      671.66     48.55 o 
   0  15   7      183.43      201.97     29.93 o 
   1  15   7        6.88        0.00     26.75 o 
   2  15   7        9.11        0.00     16.08 o 
   3  15   7        8.67        6.76     13.52 o 
   4  15   7      104.58       93.23     15.84 o 
   5  15   7      258.06      283.79     21.42 o 
   6  15   7      134.18      111.42     17.58 o 
   7  15   7      223.48      214.26     20.68 o 
  -8  16   7        0.36        0.16     17.58 o 
  -7  16   7      118.64      134.59     21.84 o 
  -6  16   7       99.86      116.90     20.30 o 
  -5  16   7      145.95      178.47     29.93 o 
  -4  16   7     1533.44     1493.66     53.94 o 
  -3  16   7      755.63      757.69     39.12 o 
  -2  16   7       11.57        4.56     15.07 o 
  -1  16   7        5.03        0.00     20.97 o 
   0  16   7      215.30      225.54     30.17 o 
   1  16   7      739.41      781.82     37.96 o 
   2  16   7      113.43      110.64     19.80 o 
   3  16   7        1.91        0.00     15.77 o 
   4  16   7       11.50       31.63     15.04 o 
   5  16   7       18.26       27.30     15.50 o 
   6  16   7      302.06      310.80     23.44 o 
  -7  17   7       38.60       23.64     18.14 o 
  -6  17   7      307.28      321.35     26.86 o 
  -5  17   7       88.18       77.24     29.34 o 
  -4  17   7        6.38       39.37     17.72 o 
  -3  17   7       48.42       42.49     17.37 o 
  -2  17   7      155.11      217.05     34.64 o 
  -1  17   7      211.50      197.02     32.76 o 
   0  17   7      711.24      723.98     53.26 o 
   1  17   7      123.02      130.84     21.83 o 
   2  17   7      914.25      879.78     41.20 o 
   3  17   7       17.73       14.91     19.30 o 
   4  17   7       57.01       51.61     21.81 o 
   5  17   7       85.32      129.22     19.17 o 
  -5  18   7       40.14       40.59     27.10 o 
  -4  18   7      584.84      689.73     39.59 o 
  -3  18   7      478.21      421.15     43.83 o 
  -2  18   7        0.06       19.33     26.63 o 
  -1  18   7        3.10        0.00     23.10 o 
   0  18   7       32.40       22.86     26.87 o 
   1  18   7       63.88       70.70     30.17 o 
   2  18   7      283.19      381.17     30.24 o 
   3  18   7       42.62       46.38     21.88 o 
  -2  19   7      353.73      452.96     46.19 o 
  -1  19   7        0.89        0.00     23.10 o 
 -14   0   8      425.91      364.35     35.12 o 
 -12   0   8        9.11        7.54     18.15 o 
 -10   0   8     1887.58     2031.04     60.32 o 
  -8   0   8     1842.00     1621.98     48.99 o 
  -6   0   8     1485.31     1728.94    175.58 o 
  -4   0   8    11725.08    10989.14    270.32 o 
  -2   0   8     4332.55     4950.30    334.30 o 
   0   0   8     5054.75     4540.45    170.86 o 
   2   0   8     1509.29     1391.64     65.28 o 
   4   0   8     1043.99      960.13     53.03 o 
   6   0   8     5634.73     5375.98    141.12 o 
   8   0   8     1702.80     1652.13     75.77 o 
  10   0   8      887.81      969.08     60.57 o 
  12   0   8       23.21        8.48     29.46 o 
 -15   1   8       57.79       45.38     16.46 o 
 -14   1   8       47.82       17.65     22.62 o 
 -13   1   8      328.26      306.11     22.15 o 
 -12   1   8     1892.15     1943.64     50.02 o 
 -11   1   8      156.82      165.19     13.35 o 
 -10   1   8     1509.56     1402.99     32.42 o 
  -9   1   8        0.94        0.00      7.18 o 
  -8   1   8     3847.99     4098.60     76.11 o 
  -7   1   8     3950.46     3840.77     82.22 o 
  -6   1   8      634.63      451.53     15.00 o 
  -5   1   8      292.25      288.33      9.55 o 
  -4   1   8     1912.63     1951.99     34.48 o 
  -3   1   8      728.52      796.15     17.07 o 
  -2   1   8     4939.00     4331.24     78.88 o 
  -1   1   8     1632.30     1994.39     75.13 o 
   0   1   8     2678.09     2774.46    111.59 o 
   1   1   8     1601.36     1725.52     53.73 o 
   2   1   8     2851.11     2594.12    100.87 o 
   3   1   8      160.16      112.04     14.80 o 
   4   1   8      679.96      562.07     28.90 o 
   5   1   8     1163.30     1095.29     42.16 o 
   6   1   8      548.23      556.42     24.08 o 
   7   1   8      673.23      694.43     22.34 o 
   8   1   8     1613.11     1656.10     39.35 o 
   9   1   8       60.19       63.72     14.50 o 
  10   1   8      101.21       80.68     20.14 o 
  11   1   8       14.38        2.08     19.39 o 
  12   1   8      101.60      107.74     23.86 o 
 -15   2   8       95.94       80.47     17.70 o 
 -14   2   8       86.27       91.11     17.45 o 
 -13   2   8       67.80       89.49     13.15 o 
 -12   2   8       42.09       23.85     10.75 o 
 -11   2   8       58.01       29.28     12.93 o 
 -10   2   8     2177.58     2191.75     52.88 o 
  -9   2   8     3899.45     3763.82     71.19 o 
  -8   2   8      400.84      337.06     15.89 o 
  -7   2   8      102.56      129.53      8.91 o 
  -6   2   8      463.32      471.81     19.87 o 
  -5   2   8     2091.24     1985.76     41.87 o 
  -4   2   8      200.67      147.76      6.79 o 
  -3   2   8     1159.58     1321.25     25.13 o 
  -2   2   8        3.35       26.30      4.67 o 
  -1   2   8     5642.16     5958.87    107.08 o 
   0   2   8     3527.54     3814.07    189.72 o 
   1   2   8     3116.76     2369.63     69.22 o 
   2   2   8     3121.07     3306.27    147.29 o 
   3   2   8      181.07      186.21     19.80 o 
   4   2   8      793.75      649.27     70.82 o 
   5   2   8     1905.41     1823.92     69.99 o 
   6   2   8      128.20      119.51     10.68 o 
   7   2   8      256.05      212.62     27.15 o 
   8   2   8     1670.93     1610.03     45.10 o 
   9   2   8       57.20      101.71     23.97 o 
  10   2   8      278.60      316.99     21.61 o 
  11   2   8      585.35      697.69     30.86 o 
  12   2   8      425.46      459.09     49.02 o 
 -15   3   8       21.56       20.66     16.41 o 
 -14   3   8      124.06      129.69     19.80 o 
 -13   3   8      361.17      362.51     20.12 o 
 -12   3   8       18.36       18.53     10.96 o 
 -11   3   8     2090.92     2232.28     54.90 o 
 -10   3   8        1.81        2.06      8.97 o 
  -9   3   8      186.15      134.50     14.09 o 
  -8   3   8        5.50       27.31      7.14 o 
  -7   3   8     7387.73     7246.69    128.75 o 
  -6   3   8     2218.01     2112.26     40.41 o 
  -5   3   8     1823.13     1952.34     34.83 o 
  -4   3   8      200.46      223.95      8.42 o 
  -3   3   8      449.92      396.94     11.33 o 
  -2   3   8        5.73       17.26      5.21 o 
  -1   3   8      821.77      679.78     17.91 o 
   0   3   8      471.29      560.67     18.91 o 
   1   3   8      261.83      173.08     11.31 o 
   2   3   8     1778.70     1913.49     59.27 o 
   3   3   8     5250.47     4409.02    120.39 o 
   4   3   8     1840.50     1654.93    117.13 o 
   5   3   8      279.30      261.08     20.99 o 
   6   3   8       20.10       18.90      9.93 o 
   7   3   8      106.44      116.30     14.77 o 
   8   3   8     1699.72     1655.41     49.81 o 
   9   3   8      690.69      732.29     47.17 o 
  10   3   8      176.46      232.01     20.08 o 
  11   3   8     1115.08     1359.79     44.02 o 
  12   3   8       74.90       69.90     21.48 o 
 -15   4   8     1136.00     1242.93     72.59 o 
 -14   4   8       73.37       46.96     15.65 o 
 -13   4   8      219.76      213.15     16.99 o 
 -12   4   8      275.11      230.70     16.16 o 
 -11   4   8      243.99      219.19     16.05 o 
 -10   4   8      633.44      581.58     22.49 o 
  -9   4   8     2001.07     1948.02     86.33 o 
  -8   4   8      240.12      238.75     22.44 o 
  -7   4   8     2853.83     3156.25     53.91 o 
  -6   4   8      480.52      489.02     13.85 o 
  -5   4   8     9606.84     9821.92    154.08 o 
  -4   4   8     2481.70     2844.27     53.95 o 
  -3   4   8      689.53      701.22     17.74 o 
  -2   4   8      778.34      837.48     20.46 o 
  -1   4   8     1524.53     1317.89     32.18 o 
   0   4   8      494.66      663.98     22.82 o 
   1   4   8     1991.54     1790.95     61.75 o 
   2   4   8       70.97       77.72      9.92 o 
   3   4   8     4097.18     4072.55    112.37 o 
   4   4   8        4.82        0.00     12.85 o 
   5   4   8     2879.96     2894.15     86.21 o 
   6   4   8      762.29      748.83     37.30 o 
   7   4   8      530.22      557.85     25.08 o 
   8   4   8      108.56      124.28     15.70 o 
   9   4   8       68.42       85.14     15.47 o 
  10   4   8       13.60        4.28     13.71 o 
  11   4   8      157.35      180.25     23.75 o 
  12   4   8        6.03        0.22     30.99 o 
 -14   5   8      179.95      212.70     41.83 o 
 -13   5   8        9.46       12.13     11.53 o 
 -12   5   8      776.07      803.29     29.40 o 
 -11   5   8      216.31      227.61     19.73 o 
 -10   5   8      154.03      171.24     13.93 o 
  -9   5   8       32.06       17.30      9.37 o 
  -8   5   8       20.44       27.51      8.96 o 
  -7   5   8      726.94      633.30     32.79 o 
  -6   5   8     1405.15     1409.50     27.51 o 
  -5   5   8       91.71       86.24      6.75 o 
  -4   5   8      402.81      397.02     12.32 o 
  -3   5   8      685.76      697.18     18.68 o 
  -2   5   8     5135.95     5043.90     91.97 o 
  -1   5   8     5794.19     5843.63    105.70 o 
   0   5   8      106.85      108.12      8.68 o 
   1   5   8      798.41      824.99     25.31 o 
   2   5   8     1874.85     1881.64     46.70 o 
   3   5   8     9484.45     9483.29    245.16 o 
   4   5   8      669.82      577.46     30.33 o 
   5   5   8     4108.01     4128.02    115.80 o 
   6   5   8       22.01       41.06     21.51 o 
   7   5   8      765.77      783.58     29.52 o 
   8   5   8      996.86     1046.92     35.18 o 
   9   5   8      499.33      563.79     26.55 o 
  10   5   8       21.69       16.33     17.55 o 
  11   5   8      382.27      486.26     68.46 o 
  12   5   8       15.57        8.87     19.85 o 
 -14   6   8      447.76      523.78     45.84 o 
 -13   6   8      491.24      478.50     34.41 o 
 -12   6   8       43.54       24.18     12.28 o 
 -11   6   8       70.73       63.17     12.60 o 
 -10   6   8     1459.85     1391.63     38.82 o 
  -9   6   8     1245.40     1183.89     34.02 o 
  -8   6   8       34.27       50.56     10.30 o 
  -7   6   8      132.51      115.97     10.27 o 
  -6   6   8      285.97      311.08     12.92 o 
  -5   6   8      201.37      190.21      9.02 o 
  -4   6   8     3703.51     3653.98     68.72 o 
  -3   6   8      336.67      357.65     14.69 o 
  -2   6   8      478.80      344.76     12.82 o 
  -1   6   8        4.47        5.76      6.63 o 
   0   6   8     3593.66     3494.23     65.95 o 
   1   6   8     2321.49     2095.53     50.32 o 
   2   6   8     2712.34     2415.86    121.76 o 
   3   6   8        6.73        0.00      9.41 o 
   4   6   8      629.46      579.85     23.58 o 
   5   6   8     3509.63     3435.16     99.04 o 
   6   6   8      822.95      669.64     30.08 o 
   7   6   8       39.47       50.35     13.15 o 
   8   6   8      581.36      655.54     34.69 o 
   9   6   8      414.69      436.59     29.07 o 
  10   6   8      189.99      198.15     27.57 o 
  11   6   8       37.18       19.46     22.62 o 
  12   6   8      331.80      357.80     31.94 o 
 -14   7   8        2.51       14.03     17.32 o 
 -13   7   8       55.86       39.83     23.10 o 
 -12   7   8     1722.20     1635.16     57.39 o 
 -11   7   8       69.87       38.81     12.39 o 
 -10   7   8       13.45        0.00      9.87 o 
  -9   7   8      327.42      316.41     17.27 o 
  -8   7   8     1694.56     1774.98     49.74 o 
  -7   7   8      210.26      241.69     16.43 o 
  -6   7   8     2650.90     2833.29     55.56 o 
  -5   7   8      514.57      521.30     18.75 o 
  -4   7   8       47.83       28.54      7.79 o 
  -3   7   8      381.02      424.92     17.59 o 
  -2   7   8     4238.77     4300.70     79.63 o 
  -1   7   8      194.71      230.44     10.78 o 
   0   7   8      969.99      923.49     28.30 o 
   1   7   8        9.24       10.04      8.37 o 
   2   7   8     2939.95     2718.80     63.86 o 
   3   7   8     3695.68     3447.77    110.07 o 
   4   7   8     1088.68      971.30     47.03 o 
   5   7   8     1078.72     1048.67     33.79 o 
   6   7   8       36.43       37.61     12.77 o 
   7   7   8      240.96      219.30     17.84 o 
   8   7   8      150.03      132.38     20.06 o 
   9   7   8       24.68       25.75     17.58 o 
  10   7   8      515.58      530.04     32.99 o 
  11   7   8       20.72        0.00     19.13 o 
 -14   8   8      104.83      125.40     21.91 o 
 -13   8   8       24.96       20.65     17.81 o 
 -12   8   8      163.81      221.78     59.62 o 
 -11   8   8       18.02       23.05     16.00 o 
 -10   8   8       17.03        4.08     10.47 o 
  -9   8   8       10.87       12.21      9.98 o 
  -8   8   8       89.73       92.27     12.52 o 
  -7   8   8       89.18       82.75      9.24 o 
  -6   8   8       65.80       60.47     10.70 o 
  -5   8   8     1777.07     1877.53     45.78 o 
  -4   8   8     4399.94     4407.43    137.07 o 
  -3   8   8      192.42      186.72      9.92 o 
  -2   8   8        8.05        8.76      6.30 o 
  -1   8   8       42.02       43.02      6.98 o 
   0   8   8     3864.10     3877.52     72.65 o 
   1   8   8     3437.02     3334.08     75.90 o 
   2   8   8     5784.69     5515.16    132.98 o 
   3   8   8        0.47       12.88     12.18 o 
   4   8   8       44.96       66.55     12.06 o 
   5   8   8       12.72        1.50     11.74 o 
   6   8   8     3583.09     3348.17    136.87 o 
   7   8   8      571.27      552.50     31.54 o 
   8   8   8      356.27      385.12     27.32 o 
   9   8   8        8.37        0.22     16.42 o 
  10   8   8      232.94      259.56     45.13 o 
  11   8   8       83.77       46.47     22.17 o 
 -13   9   8       55.79       99.96     20.50 o 
 -12   9   8      465.71      527.00     32.14 o 
 -11   9   8      221.88      210.61     21.88 o 
 -10   9   8      682.85      563.99     40.65 o 
  -9   9   8       23.33       22.50     16.64 o 
  -8   9   8      863.62      864.20     25.38 o 
  -7   9   8     1653.30     1683.03     44.12 o 
  -6   9   8      503.15      480.87     20.43 o 
  -5   9   8      114.22      107.98     11.26 o 
  -4   9   8      204.27      258.11     13.81 o 
  -3   9   8     1253.36     1178.41     36.23 o 
  -2   9   8     1925.88     1871.29     39.11 o 
  -1   9   8      605.24      581.30     17.54 o 
   0   9   8     1794.21     1821.86     77.89 o 
   1   9   8      169.59      204.40     15.68 o 
   2   9   8      596.11      535.83     28.29 o 
   3   9   8     1425.86     1436.76     52.97 o 
   4   9   8       86.12       80.51     12.38 o 
   5   9   8     1305.34     1218.76     32.07 o 
   6   9   8      328.85      278.74     23.84 o 
   7   9   8      103.41       96.55     20.08 o 
   8   9   8      232.38      188.05     22.55 o 
   9   9   8      137.08      132.26     24.75 o 
  10   9   8      301.64      304.58     29.34 o 
  11   9   8        0.44        0.00     18.81 o 
 -13  10   8       38.73       41.32     19.46 o 
 -12  10   8      140.64      152.79     22.48 o 
 -11  10   8      315.63      315.26     25.33 o 
 -10  10   8      353.99      305.04     23.40 o 
  -9  10   8     2862.29     2859.26     89.69 o 
  -8  10   8      448.59      380.75     26.41 o 
  -7  10   8      299.42      308.32     17.23 o 
  -6  10   8      536.32      568.85     22.47 o 
  -5  10   8     1820.43     1813.54     63.54 o 
  -4  10   8       45.92       21.10      9.15 o 
  -3  10   8      871.05      898.51     26.66 o 
  -2  10   8      877.14      835.98     25.19 o 
  -1  10   8       13.82        0.00      9.29 o 
   0  10   8      546.22      618.46     23.60 o 
   1  10   8     3579.95     3594.99     81.59 o 
   2  10   8     2373.50     2502.27     74.75 o 
   3  10   8       10.62        4.68     10.82 o 
   4  10   8     1769.90     1749.36     40.94 o 
   5  10   8      580.46      670.87     27.64 o 
   6  10   8       40.13       28.65     12.84 o 
   7  10   8      173.29      157.56     31.82 o 
   8  10   8       10.73        9.88     17.17 o 
   9  10   8       61.20       44.66     19.52 o 
  10  10   8        4.41        3.94     20.62 o 
 -12  11   8       66.01       58.76     19.76 o 
 -11  11   8      193.60      222.92     23.25 o 
 -10  11   8       15.80       18.57     15.73 o 
  -9  11   8      135.43      154.41     15.44 o 
  -8  11   8      447.18      526.07     23.96 o 
  -7  11   8     1434.61     1493.40     41.98 o 
  -6  11   8     1011.89     1012.83     31.51 o 
  -5  11   8       97.33       91.56     11.56 o 
  -4  11   8     1088.05     1116.22     34.68 o 
  -3  11   8     1988.98     1952.28     60.32 o 
  -2  11   8     1762.73     1947.12     85.31 o 
  -1  11   8     7141.40     7378.35    156.38 o 
   0  11   8      108.62      103.34     13.03 o 
   1  11   8        6.65        0.00     10.26 o 
   2  11   8       29.62       52.84     11.96 o 
   3  11   8     3071.24     3062.89     75.86 o 
   4  11   8      324.60      341.49     19.37 o 
   5  11   8       98.39      110.22     15.09 o 
   6  11   8        1.86        0.00     16.79 o 
   7  11   8       48.24       61.96     15.46 o 
   8  11   8        0.02        0.00     17.00 o 
   9  11   8      444.01      524.70     43.83 o 
  10  11   8       47.18       12.74     26.75 o 
 -12  12   8        1.11        0.00     18.72 o 
 -11  12   8      128.17      166.42     33.58 o 
 -10  12   8      108.23      140.54     20.91 o 
  -9  12   8      196.42      222.16     17.77 o 
  -8  12   8       61.47       61.90     13.14 o 
  -7  12   8      525.57      456.34     22.05 o 
  -6  12   8      135.15      153.68     14.85 o 
  -5  12   8     1672.11     1730.64     82.97 o 
  -4  12   8      920.40      918.80     53.50 o 
  -3  12   8     1933.30     1860.89     58.55 o 
  -2  12   8      410.58      427.04     34.41 o 
  -1  12   8       46.50       48.81     14.32 o 
   0  12   8     2475.86     2550.77     61.54 o 
   1  12   8      140.26      135.61     13.95 o 
   2  12   8       27.75        3.26     10.80 o 
   3  12   8     1981.07     1895.97    152.24 o 
   4  12   8      278.20      272.18     19.15 o 
   5  12   8      194.33      207.04     18.52 o 
   6  12   8      299.90      303.68     20.67 o 
   7  12   8      305.74      323.59     21.48 o 
   8  12   8       59.56       82.09     32.52 o 
   9  12   8       65.52       75.28     22.00 o 
 -11  13   8       80.67       70.35     20.78 o 
 -10  13   8       27.83       30.14     14.51 o 
  -9  13   8      161.89      152.94     16.60 o 
  -8  13   8      108.52      101.02     15.23 o 
  -7  13   8      238.70      247.15     17.87 o 
  -6  13   8     1112.48     1088.47     38.92 o 
  -5  13   8      824.20      801.41     35.42 o 
  -4  13   8        3.07       15.50     13.90 o 
  -3  13   8       12.09       24.20     13.62 o 
  -2  13   8     3909.91     3671.76    148.47 o 
  -1  13   8      439.28      399.23     50.91 o 
   0  13   8       13.05       37.92     14.56 o 
   1  13   8      223.79      244.29     16.80 o 
   2  13   8        1.62        0.00     13.95 o 
   3  13   8      132.47      111.07     15.79 o 
   4  13   8      276.44      272.43     19.58 o 
   5  13   8      347.77      307.23     21.28 o 
   6  13   8      433.31      445.58     41.62 o 
   7  13   8       24.55       25.87     14.88 o 
   8  13   8      503.80      512.47     35.49 o 
 -10  14   8      641.23      619.06     28.97 o 
  -9  14   8       46.63       56.37     14.91 o 
  -8  14   8        1.91        0.00     13.08 o 
  -7  14   8      265.29      321.96     19.73 o 
  -6  14   8     1093.97     1112.34     44.64 o 
  -5  14   8      501.69      484.02     28.90 o 
  -4  14   8     1806.97     1826.05     60.92 o 
  -3  14   8      106.69       95.20     17.22 o 
  -2  14   8      893.90      919.35     54.68 o 
  -1  14   8      211.24      188.11     20.24 o 
   0  14   8     1927.25     1816.98     59.24 o 
   1  14   8      817.98      711.96     46.19 o 
   2  14   8      290.87      308.95     20.77 o 
   3  14   8        4.68        9.78     13.36 o 
   4  14   8       35.66       35.67     14.99 o 
   5  14   8       13.73        2.02     15.08 o 
   6  14   8      388.17      408.00     24.26 o 
   7  14   8        5.66        7.51     15.40 o 
   8  14   8      112.08      126.18     22.63 o 
  -9  15   8       92.99       98.39     16.44 o 
  -8  15   8      378.42      387.45     28.50 o 
  -7  15   8      175.05      161.70     21.11 o 
  -6  15   8      656.07      675.10     34.91 o 
  -5  15   8      239.03      225.30     28.75 o 
  -4  15   8      437.80      354.35     25.80 o 
  -3  15   8      307.64      286.39     31.11 o 
  -2  15   8      210.63      267.96     32.52 o 
  -1  15   8        5.89       17.69     16.60 o 
   0  15   8     2001.65     1927.79     90.03 o 
   1  15   8      105.59      151.54     28.04 o 
   2  15   8      144.56      178.00     22.08 o 
   3  15   8      337.47      346.78     24.64 o 
   4  15   8      624.07      575.54     38.39 o 
   5  15   8       16.53       17.21     15.55 o 
   6  15   8       42.29       29.78     16.57 o 
   7  15   8       58.86       41.44     17.70 o 
  -8  16   8      276.35      254.74     26.44 o 
  -7  16   8        1.38        0.00     16.50 o 
  -6  16   8        7.40        0.00     15.86 o 
  -5  16   8      571.79      606.04     33.39 o 
  -4  16   8      525.88      526.31     31.22 o 
  -3  16   8        8.20        0.99     16.23 o 
  -2  16   8        2.65        0.00     23.10 o 
  -1  16   8       87.21       72.82     26.40 o 
   0  16   8      141.29      157.90     29.93 o 
   1  16   8      297.71      267.01     24.39 o 
   2  16   8      236.80      252.71     24.91 o 
   3  16   8      162.79      175.16     24.46 o 
   4  16   8       19.52       25.14     15.66 o 
   5  16   8      259.63      210.88     20.46 o 
  -6  17   8       69.72       53.31     18.52 o 
  -5  17   8      567.16      568.51     33.19 o 
  -4  17   8       56.39       71.00     18.96 o 
  -3  17   8     1537.01     1468.34     54.03 o 
  -2  17   8      318.07      352.33     40.30 o 
  -1  17   8       49.71       27.81     25.92 o 
   0  17   8      558.29      508.57     46.19 o 
   1  17   8       90.71      102.02     21.71 o 
   2  17   8       79.29       91.65     22.52 o 
   3  17   8      370.16      316.86     28.82 o 
   4  17   8       81.40       83.81     24.02 o 
  -4  18   8       50.95       66.24     19.59 o 
  -3  18   8      669.67      680.38     53.50 o 
  -2  18   8      258.80      284.69     39.36 o 
  -1  18   8       15.46       48.08     25.69 o 
   0  18   8       51.47       54.20     25.22 o 
   1  18   8      839.74      892.02     60.33 o 
   2  18   8       11.83        1.26     21.06 o 
 -15   0   9      288.91      257.35     34.88 o 
 -13   0   9       92.86      123.73     26.16 o 
 -11   0   9      510.88      483.89     26.16 o 
  -9   0   9     9511.84     9446.53    235.92 o 
  -7   0   9      375.51      306.73     24.04 o 
  -5   0   9     4550.60     4086.02    107.01 o 
  -3   0   9      724.71      769.31     28.85 o 
  -1   0   9     2807.47     2974.88    118.78 o 
   1   0   9     6080.79     5664.60    213.05 o 
   3   0   9       38.27       12.25     20.97 o 
   5   0   9     1386.21     1422.99     72.12 o 
   7   0   9     1344.95     1479.50     51.31 o 
   9   0   9      102.84      123.96     32.05 o 
  11   0   9     1833.49     1951.60     99.69 o 
 -15   1   9      141.67      139.96     20.23 o 
 -14   1   9        0.44        5.97     16.85 o 
 -13   1   9      267.00      209.38     19.82 o 
 -12   1   9      798.11      881.34     33.51 o 
 -11   1   9      221.49      221.92     20.98 o 
 -10   1   9      351.48      329.69     14.42 o 
  -9   1   9      247.91      325.25     16.41 o 
  -8   1   9      975.63      976.95     24.86 o 
  -7   1   9     6027.83     5896.88    122.47 o 
  -6   1   9       21.74       26.22      6.75 o 
  -5   1   9      201.35      249.57     11.87 o 
  -4   1   9      711.73      567.82     14.26 o 
  -3   1   9      384.04      317.19     12.76 o 
  -2   1   9      139.40      108.05      8.24 o 
  -1   1   9     1086.18      820.53     24.90 o 
   0   1   9      634.16      673.37     57.74 o 
   1   1   9      442.05      377.66     23.00 o 
   2   1   9     2757.93     2480.25    133.74 o 
   3   1   9     2557.28     2607.43     87.43 o 
   4   1   9        7.11       20.69     14.06 o 
   5   1   9     1228.91     1181.12    105.58 o 
   6   1   9       54.05       32.29     18.00 o 
   7   1   9      115.93      154.79     13.88 o 
   8   1   9      767.64      852.10     37.85 o 
   9   1   9      536.60      625.36     28.47 o 
  10   1   9      162.22      229.89     25.24 o 
  11   1   9       62.51       78.21     23.24 o 
  12   1   9       90.69      113.80     24.33 o 
 -15   2   9      184.57      257.37     23.98 o 
 -14   2   9      412.89      415.02     37.94 o 
 -13   2   9      355.09      339.91     24.88 o 
 -12   2   9       53.72       62.94     17.39 o 
 -11   2   9       29.92        6.30      9.79 o 
 -10   2   9     1003.67      987.45     30.43 o 
  -9   2   9      860.32      826.47     22.86 o 
  -8   2   9       80.52       74.39     11.00 o 
  -7   2   9     2999.35     3202.22     61.40 o 
  -6   2   9       95.24       75.79      9.18 o 
  -5   2   9     2234.83     2232.59     42.35 o 
  -4   2   9     3009.42     2683.19     54.90 o 
  -3   2   9      347.46      327.73     10.95 o 
  -2   2   9      583.08      565.51     16.34 o 
  -1   2   9      182.48      174.36     11.48 o 
   0   2   9      883.77      704.17     65.52 o 
   1   2   9      340.55      370.67     36.41 o 
   2   2   9      164.98      167.65     23.57 o 
   3   2   9     1915.91     1785.32     86.02 o 
   4   2   9      585.03      626.65     33.24 o 
   5   2   9     1687.49     1691.00     58.31 o 
   6   2   9     5748.65     5753.96    269.96 o 
   7   2   9      410.58      438.32     22.32 o 
   8   2   9      480.38      478.75     24.74 o 
   9   2   9      534.94      570.08     27.61 o 
  10   2   9       67.53       50.07     18.14 o 
  11   2   9      253.60      328.50     30.58 o 
  12   2   9       15.99        0.00     27.81 o 
 -14   3   9      203.98      183.10     20.61 o 
 -13   3   9      105.06       79.72     14.10 o 
 -12   3   9     1396.43     1408.83     54.38 o 
 -11   3   9        9.97       19.45     10.94 o 
 -10   3   9      114.96      104.79     12.09 o 
  -9   3   9      474.60      374.28     18.28 o 
  -8   3   9      618.36      625.05     19.09 o 
  -7   3   9     1224.45     1253.93     29.25 o 
  -6   3   9     5694.43     5717.51    103.62 o 
  -5   3   9     2134.72     2320.31     41.09 o 
  -4   3   9      841.47      703.61     16.99 o 
  -3   3   9        0.88        0.00      4.83 o 
  -2   3   9    12441.60    12610.68    221.27 o 
  -1   3   9      879.39      910.91     62.76 o 
   0   3   9        6.59        8.39      7.77 o 
   1   3   9      336.52      237.05     31.82 o 
   2   3   9       70.90       38.88     13.58 o 
   3   3   9      473.96      580.06     52.20 o 
   4   3   9     1904.34     1727.80     58.89 o 
   5   3   9     1016.69     1068.25     44.83 o 
   6   3   9      478.57      509.87     23.43 o 
   7   3   9      172.38      185.22     17.02 o 
   8   3   9     3274.63     3393.16     81.14 o 
   9   3   9      127.51      141.68     17.68 o 
  10   3   9      118.37      149.08     18.92 o 
  11   3   9       51.50       60.51     16.58 o 
  12   3   9        2.78        0.00     30.64 o 
 -14   4   9      414.76      431.61     23.13 o 
 -13   4   9      167.42      156.49     16.31 o 
 -12   4   9       46.98       34.85     12.30 o 
 -11   4   9      131.84      128.27     13.65 o 
 -10   4   9     1951.91     2005.39     50.23 o 
  -9   4   9        0.39        2.93      8.93 o 
  -8   4   9      149.83      124.92     11.71 o 
  -7   4   9       77.64      107.06      9.39 o 
  -6   4   9      416.50      419.97     28.14 o 
  -5   4   9      639.44      613.87     17.36 o 
  -4   4   9     5863.44     5890.05     95.05 o 
  -3   4   9     2648.41     2978.73     57.59 o 
  -2   4   9     1806.56     1806.51     37.71 o 
  -1   4   9        3.02        0.00      5.66 o 
   0   4   9     5310.36     5184.43     95.24 o 
   1   4   9      644.66      553.75     23.51 o 
   2   4   9     1055.98      964.22     73.53 o 
   3   4   9     1270.48     1142.44     44.28 o 
   4   4   9       43.93       20.94     16.16 o 
   5   4   9     4152.99     4031.30    114.38 o 
   6   4   9      123.02      126.62     14.36 o 
   7   4   9      111.34      151.08     16.18 o 
   8   4   9      328.14      352.14     31.62 o 
   9   4   9        0.60        8.99     13.80 o 
  10   4   9       50.31       54.62     16.63 o 
  11   4   9       56.51       64.54     21.57 o 
 -14   5   9       98.44      113.79     19.32 o 
 -13   5   9       98.90      100.67     14.82 o 
 -12   5   9       71.47       88.11     13.51 o 
 -11   5   9      507.96      533.65     30.25 o 
 -10   5   9       45.88       52.37     11.66 o 
  -9   5   9        0.56        4.01      8.82 o 
  -8   5   9      325.00      348.15     16.88 o 
  -7   5   9     1534.03     1550.90     58.56 o 
  -6   5   9     2503.20     2522.76     50.04 o 
  -5   5   9     1431.15     1539.10     29.83 o 
  -4   5   9        4.13        2.53      5.76 o 
  -3   5   9       83.00       57.68      9.63 o 
  -2   5   9     4452.98     4576.51     84.82 o 
  -1   5   9      913.74      879.11     33.54 o 
   0   5   9        8.65       15.92      6.20 o 
   1   5   9        5.56        0.00      7.95 o 
   2   5   9       79.47       49.75     10.26 o 
   3   5   9     7979.84     7119.29    514.12 o 
   4   5   9      219.88      191.73     21.00 o 
   5   5   9        8.07       16.97     16.41 o 
   6   5   9      207.05      205.97     16.95 o 
   7   5   9      241.59      205.74     26.94 o 
   8   5   9      764.71      809.25     31.79 o 
   9   5   9      178.98      177.46     18.31 o 
  10   5   9      253.70      260.42     25.99 o 
  11   5   9      202.71      216.66     26.61 o 
 -14   6   9       27.41        7.84     17.35 o 
 -13   6   9        0.52        0.00     12.12 o 
 -12   6   9      148.75      155.32     16.45 o 
 -11   6   9      112.31       84.59     13.32 o 
 -10   6   9       23.83       12.41     10.48 o 
  -9   6   9      911.44     1026.14     46.22 o 
  -8   6   9     1602.41     1671.05     59.13 o 
  -7   6   9     1280.81     1281.65     30.04 o 
  -6   6   9      293.51      327.79     13.29 o 
  -5   6   9     6697.19     6811.54    109.68 o 
  -4   6   9     4913.42     4946.39    105.15 o 
  -3   6   9       98.90      115.02     16.97 o 
  -2   6   9      316.93      326.54     12.82 o 
  -1   6   9        2.06       14.46      6.44 o 
   0   6   9      151.11      173.01      9.88 o 
   1   6   9     2848.33     2793.97     66.90 o 
   2   6   9       73.52       71.73     14.36 o 
   3   6   9     2536.70     2505.97     61.14 o 
   4   6   9      413.45      394.11     34.88 o 
   5   6   9     2281.41     2165.86     70.44 o 
   6   6   9     1248.43     1088.75     36.03 o 
   7   6   9       39.11       29.55     13.24 o 
   8   6   9       50.32       57.12     15.42 o 
   9   6   9      109.84       68.96     20.02 o 
  10   6   9        1.19        0.00     16.33 o 
  11   6   9       25.58       23.21     20.21 o 
 -14   7   9       66.32       94.15     20.74 o 
 -13   7   9      181.11      235.37     34.53 o 
 -12   7   9      146.74      176.85     17.24 o 
 -11   7   9      174.16      211.88     16.45 o 
 -10   7   9      717.29      666.74     40.56 o 
  -9   7   9        1.03        0.00      9.92 o 
  -8   7   9      455.35      511.21     21.64 o 
  -7   7   9     4206.49     4364.89    136.85 o 
  -6   7   9      671.87      728.09     20.89 o 
  -5   7   9      779.19      774.61     24.34 o 
  -4   7   9      445.83      370.81     23.74 o 
  -3   7   9     5608.41     5503.06    104.77 o 
  -2   7   9      439.22      471.91     16.15 o 
  -1   7   9      920.82      952.24     30.31 o 
   0   7   9      597.32      616.37     35.40 o 
   1   7   9     1335.76     1365.92     47.45 o 
   2   7   9        1.14        0.00      9.94 o 
   3   7   9      994.56      964.17     31.46 o 
   4   7   9        0.06        0.00     11.09 o 
   5   7   9      552.06      566.48     32.93 o 
   6   7   9       38.36       37.12     14.07 o 
   7   7   9      136.90      159.81     17.06 o 
   8   7   9       79.42       75.70     19.14 o 
   9   7   9      207.35      239.87     29.11 o 
  10   7   9       98.17       75.46     21.94 o 
  11   7   9      124.90      168.15     25.70 o 
 -13   8   9       32.17       44.30     18.98 o 
 -12   8   9        7.21        8.01     16.16 o 
 -11   8   9      135.40      148.54     15.48 o 
 -10   8   9      533.32      515.09     23.00 o 
  -9   8   9      643.32      698.01     29.04 o 
  -8   8   9      209.59      196.55     21.22 o 
  -7   8   9       24.36       35.55      8.59 o 
  -6   8   9      403.77      436.94     18.58 o 
  -5   8   9     1069.89      992.80     28.83 o 
  -4   8   9      887.90      829.74     25.28 o 
  -3   8   9      801.76      768.02     21.36 o 
  -2   8   9      836.16      862.69     23.95 o 
  -1   8   9       18.65       18.76      7.69 o 
   0   8   9     5463.18     5228.22    172.90 o 
   1   8   9     4323.14     4362.12     97.29 o 
   2   8   9     3057.89     2654.84     63.82 o 
   3   8   9       18.68        6.50     13.41 o 
   4   8   9      177.14      170.41     15.53 o 
   5   8   9      875.64      840.02     39.53 o 
   6   8   9       22.82       15.60     13.46 o 
   7   8   9       78.18       64.52     23.45 o 
   8   8   9       24.39        3.05     16.00 o 
   9   8   9      170.68      210.24     37.24 o 
  10   8   9       83.99       85.08     22.08 o 
 -13   9   9      208.93      194.07     23.56 o 
 -12   9   9      469.26      528.02     43.48 o 
 -11   9   9       69.44      107.30     19.01 o 
 -10   9   9       21.10       11.92     11.74 o 
  -9   9   9        4.29        5.79     10.98 o 
  -8   9   9     1153.30     1138.53     34.43 o 
  -7   9   9      278.44      287.20     21.75 o 
  -6   9   9       47.71       47.73     10.19 o 
  -5   9   9      715.62      705.10     23.98 o 
  -4   9   9      734.40      750.36     24.52 o 
  -3   9   9      315.10      332.47     15.97 o 
  -2   9   9     2979.25     2927.56     57.63 o 
  -1   9   9      626.63      639.64     29.93 o 
   0   9   9     2549.62     2331.34     56.93 o 
   1   9   9     2938.05     2661.02     64.17 o 
   2   9   9     1503.65     1424.02     49.46 o 
   3   9   9      450.97      393.29     20.46 o 
   4   9   9       24.31       50.22     17.50 o 
   5   9   9      396.31      446.45     40.61 o 
   6   9   9      698.82      740.25     63.63 o 
   7   9   9        2.44        0.00     15.67 o 
   8   9   9        9.38        5.28     16.90 o 
   9   9   9      172.69      229.97     25.83 o 
  10   9   9      137.69      213.52     26.80 o 
 -12  10   9       31.38       18.61     22.86 o 
 -11  10   9      116.68      107.37     19.76 o 
 -10  10   9      321.36      255.74     23.12 o 
  -9  10   9        8.38       12.66     14.90 o 
  -8  10   9      168.61      173.43     15.66 o 
  -7  10   9      928.34      771.25     27.38 o 
  -6  10   9      192.90      202.44     14.78 o 
  -5  10   9      853.61      812.15     26.62 o 
  -4  10   9     2047.54     2051.04     50.05 o 
  -3  10   9      254.14      260.61     32.52 o 
  -2  10   9      221.96      197.65     23.33 o 
  -1  10   9       50.36       40.79     11.27 o 
   0  10   9     1066.17     1021.26     32.05 o 
   1  10   9     1043.61     1088.14     33.81 o 
   2  10   9      373.54      326.78     18.48 o 
   3  10   9      448.06      403.47     37.00 o 
   4  10   9      149.20      183.65     16.92 o 
   5  10   9       52.64       40.35     18.71 o 
   6  10   9      786.72      755.93     30.61 o 
   7  10   9      558.49      515.05     37.35 o 
   8  10   9      351.68      393.78     29.88 o 
   9  10   9        2.15        0.00     49.84 o 
 -12  11   9      315.33      335.91     33.23 o 
 -11  11   9       68.43      115.58     20.78 o 
 -10  11   9       44.94       54.54     17.46 o 
  -9  11   9      438.19      430.18     27.20 o 
  -8  11   9      455.90      434.94     21.63 o 
  -7  11   9      640.58      665.20     26.81 o 
  -6  11   9       42.35       57.20     11.77 o 
  -5  11   9      425.97      358.14     18.16 o 
  -4  11   9       59.53       63.22     11.29 o 
  -3  11   9      751.52      840.88     47.61 o 
  -2  11   9      600.89      580.73     28.03 o 
  -1  11   9     1228.13     1203.53     35.35 o 
   0  11   9       32.79       35.27     11.61 o 
   1  11   9       72.26       38.55     12.10 o 
   2  11   9      398.21      336.82     19.34 o 
   3  11   9      137.61      164.58     19.42 o 
   4  11   9     1631.81     1593.72     45.46 o 
   5  11   9       15.30        7.08     12.57 o 
   6  11   9      182.02      189.14     18.51 o 
   7  11   9      167.54      158.37     23.66 o 
   8  11   9      400.65      379.09     31.48 o 
   9  11   9      250.28      275.52     27.92 o 
 -11  12   9       56.30       49.15     19.68 o 
 -10  12   9      681.73      699.81     63.40 o 
  -9  12   9      280.99      312.71     24.40 o 
  -8  12   9       64.53       91.73     14.54 o 
  -7  12   9      760.69      723.89     32.91 o 
  -6  12   9       83.38       68.83     13.03 o 
  -5  12   9      565.75      564.75     23.69 o 
  -4  12   9       13.31       23.83     13.57 o 
  -3  12   9      163.87      147.29     24.04 o 
  -2  12   9     1925.10     1895.23     61.08 o 
  -1  12   9       19.73       28.99     14.90 o 
   0  12   9      310.00      260.79     17.17 o 
   1  12   9       35.95       30.48     12.26 o 
   2  12   9     1736.43     1732.25     63.34 o 
   3  12   9      350.21      334.99     29.93 o 
   4  12   9      151.99      153.74     18.24 o 
   5  12   9        1.16        5.64     13.73 o 
   6  12   9       48.13       63.55     16.10 o 
   7  12   9      186.21      178.57     36.65 o 
   8  12   9      268.30      251.16     27.90 o 
 -10  13   9       92.57       61.96     19.44 o 
  -9  13   9      244.70      320.75     21.22 o 
  -8  13   9       82.09       82.40     14.41 o 
  -7  13   9      159.38      184.81     16.58 o 
  -6  13   9      486.87      531.11     30.48 o 
  -5  13   9      212.92      195.78     20.22 o 
  -4  13   9        2.02        0.00     13.65 o 
  -3  13   9      288.46      228.37     30.64 o 
  -2  13   9        6.20       10.20     14.74 o 
  -1  13   9     1666.37     1609.25     54.49 o 
   0  13   9      660.18      653.24     31.62 o 
   1  13   9       24.43       12.41     17.07 o 
   2  13   9      114.11      100.67     15.88 o 
   3  13   9     1078.24     1112.13     50.60 o 
   4  13   9      708.70      604.95     32.82 o 
   5  13   9      162.91      151.44     18.86 o 
   6  13   9       11.25       16.13     15.53 o 
   7  13   9        4.17       27.88     16.12 o 
   8  13   9       50.52       40.82     22.75 o 
  -9  14   9      127.37      174.32     18.26 o 
  -8  14   9      413.82      456.17     24.10 o 
  -7  14   9       28.82       29.64     16.75 o 
  -6  14   9        0.85       10.85     15.33 o 
  -5  14   9      616.22      625.13     48.43 o 
  -4  14   9      320.41      282.00     22.81 o 
  -3  14   9        9.63        0.00     19.09 o 
  -2  14   9      289.81      315.82     48.19 o 
  -1  14   9      293.98      315.51     24.41 o 
   0  14   9       25.15       21.48     15.67 o 
   1  14   9      426.75      399.95     26.49 o 
   2  14   9      454.07      448.13     27.85 o 
   3  14   9      311.82      300.77     21.34 o 
   4  14   9      266.83      257.58     20.37 o 
   5  14   9      395.68      446.21     46.86 o 
   6  14   9       20.17       30.17     17.07 o 
   7  14   9      523.12      541.41     39.79 o 
  -8  15   9        1.97        1.59     17.73 o 
  -7  15   9      127.65      147.38     23.21 o 
  -6  15   9      126.01      182.74     22.12 o 
  -5  15   9      474.62      465.39     29.05 o 
  -4  15   9       23.40        0.00     15.41 o 
  -3  15   9      336.55      316.04     35.59 o 
  -2  15   9       17.36       10.18     16.48 o 
  -1  15   9      733.47      683.38     34.19 o 
   0  15   9        4.03        6.13     20.74 o 
   1  15   9       62.08       56.33     24.51 o 
   2  15   9       43.35       33.90     17.84 o 
   3  15   9      178.79      181.44     19.14 o 
   4  15   9       34.69       31.01     15.83 o 
   5  15   9      784.32      675.38     31.33 o 
   6  15   9        8.25        0.00     16.11 o 
  -7  16   9      203.33      280.43     44.19 o 
  -6  16   9       28.79       26.23     17.08 o 
  -5  16   9       56.84       78.48     19.00 o 
  -4  16   9      307.55      317.06     25.56 o 
  -3  16   9      617.00      587.29     49.02 o 
  -2  16   9       46.03       35.76     18.55 o 
  -1  16   9        4.09        0.00     22.62 o 
   0  16   9       77.27       85.08     25.45 o 
   1  16   9      698.24      658.51     36.00 o 
   2  16   9      130.51      144.31     23.49 o 
   3  16   9        3.85        0.00     18.13 o 
   4  16   9        1.33        4.41     20.59 o 
  -5  17   9        0.49        0.00     17.13 o 
  -4  17   9        7.79       15.00     18.25 o 
  -3  17   9      168.18      181.94     34.64 o 
  -2  17   9      324.40      312.26     37.71 o 
  -1  17   9      413.50      400.41     40.30 o 
   0  17   9      209.67      234.46     25.66 o 
   1  17   9       27.24       31.30     20.38 o 
   2  17   9      382.55      406.16     30.93 o 
 -14   0  10      444.74      405.59     38.18 o 
 -12   0  10      180.28      172.04     27.34 o 
 -10   0  10       49.63       56.33     19.09 o 
  -8   0  10      671.31      640.70     28.87 o 
  -6   0  10       12.30        3.56     10.39 o 
  -4   0  10     8969.37     8564.86    456.50 o 
  -2   0  10       42.86       55.93     11.04 o 
   0   0  10     2814.30     2621.38    110.06 o 
   2   0  10      144.75      178.87     28.04 o 
   4   0  10      269.97      282.81     34.64 o 
   6   0  10     3212.49     3260.99    139.99 o 
   8   0  10      190.06      227.36     22.73 o 
  10   0  10     1077.78     1341.44     80.36 o 
 -14   1  10        4.95        5.34     15.08 o 
 -13   1  10      175.06      142.51     19.25 o 
 -12   1  10       32.91       71.17     15.82 o 
 -11   1  10       45.54       21.90     11.15 o 
 -10   1  10     1330.94     1361.44     32.58 o 
  -9   1  10     1481.47     1374.41     37.32 o 
  -8   1  10     2322.94     2376.44     49.01 o 
  -7   1  10       75.44       76.05      8.84 o 
  -6   1  10      663.13      574.57     18.01 o 
  -5   1  10       48.89       67.08      8.67 o 
  -4   1  10     2478.29     2315.67     55.01 o 
  -3   1  10      918.87      905.39     23.71 o 
  -2   1  10     7355.47     7477.46    163.31 o 
  -1   1  10       63.12       95.04     15.44 o 
   0   1  10      402.66      459.02     27.12 o 
   1   1  10      131.45       80.56     15.99 o 
   2   1  10     2035.35     1982.13     78.24 o 
   3   1  10      661.74      587.28     33.82 o 
   4   1  10      477.31      447.19     27.75 o 
   5   1  10       70.99       26.52     17.25 o 
   6   1  10     3152.66     3181.99     96.57 o 
   7   1  10      427.72      491.96     24.19 o 
   8   1  10       10.60       16.69     14.43 o 
   9   1  10      364.83      390.01     23.87 o 
  10   1  10      206.08      274.41     42.07 o 
  11   1  10       81.41       94.02     41.83 o 
 -14   2  10      196.09      235.83     23.08 o 
 -13   2  10      136.64      127.27     18.91 o 
 -12   2  10        7.38        0.00     10.80 o 
 -11   2  10        9.88        8.68     10.44 o 
 -10   2  10     1270.46     1312.24     37.14 o 
  -9   2  10       21.46       20.95      8.50 o 
  -8   2  10        5.78        0.00      8.29 o 
  -7   2  10     1078.44     1011.03     25.74 o 
  -6   2  10      655.99      598.57     19.11 o 
  -5   2  10      202.06      180.27     10.69 o 
  -4   2  10       77.16       74.32      8.63 o 
  -3   2  10     1864.05     2000.62     58.12 o 
  -2   2  10      363.70      360.96     17.25 o 
  -1   2  10      423.44      365.22     17.12 o 
   0   2  10     2548.60     2651.97     79.48 o 
   1   2  10     7412.26     7139.93    188.05 o 
   2   2  10       34.64       29.63     14.40 o 
   3   2  10        5.72        0.00     14.80 o 
   4   2  10      151.47      127.71     19.59 o 
   5   2  10     1210.71     1220.98     54.44 o 
   6   2  10     1064.13     1029.46     62.22 o 
   7   2  10     1211.73     1373.01     55.66 o 
   8   2  10       20.03       30.77     15.03 o 
   9   2  10      974.58     1103.44     74.11 o 
  10   2  10      703.10      828.44     68.58 o 
  11   2  10        5.67       29.39     22.65 o 
 -14   3  10        5.80       10.34     15.58 o 
 -13   3  10      492.03      536.06     31.30 o 
 -12   3  10      117.96      133.40     14.45 o 
 -11   3  10      347.24      346.30     18.95 o 
 -10   3  10      123.56      117.06     13.15 o 
  -9   3  10      105.96       87.07     12.17 o 
  -8   3  10      580.26      617.24     19.69 o 
  -7   3  10     1845.74     1791.89     44.66 o 
  -6   3  10     5047.91     4846.34     89.87 o 
  -5   3  10     1752.03     1634.07     31.46 o 
  -4   3  10       45.52       30.50      6.30 o 
  -3   3  10       24.83       16.03     13.71 o 
  -2   3  10     1248.12     1287.09     29.59 o 
  -1   3  10     2310.27     2357.35     47.80 o 
   0   3  10      644.04      771.69     87.43 o 
   1   3  10      286.21      314.62     34.41 o 
   2   3  10       97.60      110.57     18.03 o 
   3   3  10     1825.69     1867.93     74.71 o 
   4   3  10       27.37       29.02     35.35 o 
   5   3  10       56.20       28.98     26.87 o 
   6   3  10       25.37       12.78     17.21 o 
   7   3  10       37.83       14.33     13.79 o 
   8   3  10       13.82        6.32     15.88 o 
   9   3  10      545.26      604.03     29.88 o 
  10   3  10       26.13        7.32     15.75 o 
  11   3  10       64.32       88.75     25.07 o 
 -14   4  10      181.41      174.18     17.62 o 
 -13   4  10      306.52      288.83     28.91 o 
 -12   4  10      157.04      151.01     15.62 o 
 -11   4  10      493.23      463.84     23.12 o 
 -10   4  10       31.87       34.18     18.83 o 
  -9   4  10      708.94      760.51     26.83 o 
  -8   4  10       70.63       63.09     11.02 o 
  -7   4  10      524.06      558.42     22.42 o 
  -6   4  10       88.63       71.69     10.69 o 
  -5   4  10    12099.30    12524.90    196.34 o 
  -4   4  10       28.63       25.69      6.47 o 
  -3   4  10      609.16      605.46     18.00 o 
  -2   4  10       19.51       12.43      6.50 o 
  -1   4  10       53.54       46.86      7.62 o 
   0   4  10       27.72       13.50      9.07 o 
   1   4  10      376.67      396.18     25.20 o 
   2   4  10      838.25      743.11     35.72 o 
   3   4  10     5453.04     5199.59    142.97 o 
   4   4  10        0.17       33.66     17.08 o 
   5   4  10      190.43      172.45     22.08 o 
   6   4  10       93.07       67.07     19.58 o 
   7   4  10      284.89      306.65     20.43 o 
   8   4  10        3.65        0.00     13.45 o 
   9   4  10       43.02       49.24     16.37 o 
  10   4  10       16.12        0.00     18.47 o 
  11   4  10        9.08       20.10     21.23 o 
 -14   5  10      109.04       79.41     15.81 o 
 -13   5  10      190.94      225.98     30.54 o 
 -12   5  10       56.86       38.08     13.03 o 
 -11   5  10      165.93      174.77     16.15 o 
 -10   5  10      472.69      495.45     22.36 o 
  -9   5  10       40.92       48.41     11.30 o 
  -8   5  10      415.11      442.97     20.48 o 
  -7   5  10      730.54      749.32     25.07 o 
  -6   5  10      372.46      345.02     25.22 o 
  -5   5  10      760.80      761.48     25.78 o 
  -4   5  10      623.53      614.34     25.12 o 
  -3   5  10        3.91        0.00      6.73 o 
  -2   5  10     1509.03     1434.80     39.94 o 
  -1   5  10     3059.62     2938.39    122.38 o 
   0   5  10       15.59       24.05      7.33 o 
   1   5  10      498.68      408.26     26.81 o 
   2   5  10        0.41        0.00     14.21 o 
   3   5  10      200.66      206.58     21.24 o 
   4   5  10     4244.84     4064.46    116.04 o 
   5   5  10      374.86      314.27     41.95 o 
   6   5  10       45.65       48.96     14.04 o 
   7   5  10      274.62      268.83     20.26 o 
   8   5  10      643.34      672.19     30.33 o 
   9   5  10      145.72      177.53     19.64 o 
  10   5  10        4.85        0.00     24.86 o 
  11   5  10       33.19       69.02     22.57 o 
 -13   6  10      111.51      154.85     19.94 o 
 -12   6  10       34.59       29.10     13.96 o 
 -11   6  10      377.36      367.23     25.21 o 
 -10   6  10     1746.55     1665.74     54.60 o 
  -9   6  10      574.43      572.35     22.87 o 
  -8   6  10       55.74       46.12     10.59 o 
  -7   6  10      318.92      253.55     14.86 o 
  -6   6  10      517.84      522.49     17.33 o 
  -5   6  10     1279.52     1361.17     31.58 o 
  -4   6  10      968.73     1004.59     32.89 o 
  -3   6  10     3683.54     3381.97     96.47 o 
  -2   6  10      343.36      331.01     25.24 o 
  -1   6  10      185.87      197.46     11.06 o 
   0   6  10      659.38      657.23     20.19 o 
   1   6  10      813.37      790.72     28.09 o 
   2   6  10       86.30       79.26     13.52 o 
   3   6  10      547.40      514.09     34.41 o 
   4   6  10      130.90      144.87     20.45 o 
   5   6  10      197.41      222.76     55.74 o 
   6   6  10      296.14      256.53     19.99 o 
   7   6  10      157.51      203.75     18.93 o 
   8   6  10      542.33      711.47     46.99 o 
   9   6  10       86.48       49.45     18.90 o 
  10   6  10      213.22      242.40     26.61 o 
 -13   7  10      355.16      325.23     28.29 o 
 -12   7  10     1346.39     1569.98     57.23 o 
 -11   7  10       26.84       19.54     12.06 o 
 -10   7  10        2.32        3.23     11.16 o 
  -9   7  10      231.43      243.28     16.41 o 
  -8   7  10     1277.91     1216.49     35.46 o 
  -7   7  10        4.54        2.43      9.71 o 
  -6   7  10      357.12      279.76     20.33 o 
  -5   7  10       46.13       54.34     10.70 o 
  -4   7  10       39.04       38.46      8.24 o 
  -3   7  10      531.30      523.36     23.20 o 
  -2   7  10     4635.89     4945.42     92.42 o 
  -1   7  10      519.68      536.72     18.15 o 
   0   7  10     3532.13     3376.18     86.13 o 
   1   7  10      233.82      215.83     15.70 o 
   2   7  10       43.62       19.44     11.86 o 
   3   7  10      822.60      832.02     29.91 o 
   4   7  10       52.64       38.51     17.37 o 
   5   7  10     2019.38     2002.73     92.38 o 
   6   7  10      274.87      251.58     20.80 o 
   7   7  10       66.11       69.02     15.73 o 
   8   7  10      270.15      297.50     26.40 o 
   9   7  10        4.41        9.55     18.91 o 
  10   7  10      322.62      394.56     31.64 o 
 -13   8  10       93.46      100.23     21.41 o 
 -12   8  10       13.17       46.50     18.14 o 
 -11   8  10        3.87        0.00     11.13 o 
 -10   8  10      119.05      141.42     14.79 o 
  -9   8  10      835.32      774.22     28.23 o 
  -8   8  10      868.25      941.52     47.60 o 
  -7   8  10        9.03       11.28     12.65 o 
  -6   8  10        4.05        2.94      9.16 o 
  -5   8  10      745.86      782.31     39.12 o 
  -4   8  10     3169.84     3158.71     71.22 o 
  -3   8  10     1532.57     1553.48     35.20 o 
  -2   8  10      118.22      137.40     10.50 o 
  -1   8  10      831.22      741.02     26.44 o 
   0   8  10      574.03      562.45     23.90 o 
   1   8  10      997.37     1025.40     32.44 o 
   2   8  10       40.13       21.31     19.31 o 
   3   8  10       90.26      111.17     19.31 o 
   4   8  10      104.51      110.39     15.76 o 
   5   8  10      328.52      342.77     57.74 o 
   6   8  10      511.33      491.40     25.51 o 
   7   8  10       41.70       50.31     19.65 o 
   8   8  10       41.53       42.63     18.96 o 
   9   8  10       12.78        0.00     19.80 o 
  10   8  10       39.26       58.95     21.57 o 
 -12   9  10      248.12      250.21     25.50 o 
 -11   9  10       76.15      111.78     19.82 o 
 -10   9  10       21.01       24.74     12.39 o 
  -9   9  10       37.88       41.77     12.79 o 
  -8   9  10      386.75      384.98     24.82 o 
  -7   9  10     2294.70     2507.02     60.40 o 
  -6   9  10      514.24      520.59     24.88 o 
  -5   9  10       91.55       71.69     10.79 o 
  -4   9  10       25.98       10.20      9.49 o 
  -3   9  10       14.02        0.00      8.99 o 
  -2   9  10     1460.66     1387.56     73.79 o 
  -1   9  10     2658.10     2572.98     62.47 o 
   0   9  10      970.51      998.67     61.18 o 
   1   9  10      589.73      581.86     34.38 o 
   2   9  10       67.23       89.79     13.61 o 
   3   9  10      691.45      748.78     28.46 o 
   4   9  10     1026.37     1025.53     34.99 o 
   5   9  10      354.82      353.11     22.47 o 
   6   9  10      121.04      122.15     21.57 o 
   7   9  10      154.60      164.96     23.47 o 
   8   9  10        2.64        0.00     17.75 o 
   9   9  10       55.38       66.02     26.28 o 
 -12  10  10       73.54       80.32     21.28 o 
 -11  10  10      140.29      144.20     21.21 o 
 -10  10  10      290.88      278.46     23.99 o 
  -9  10  10      939.89     1008.12     51.38 o 
  -8  10  10        6.41       19.41     14.41 o 
  -7  10  10      366.86      351.71     18.69 o 
  -6  10  10       43.16       58.57     11.91 o 
  -5  10  10      488.99      441.72     20.03 o 
  -4  10  10      504.01      528.98     25.42 o 
  -3  10  10      282.68      255.79     19.87 o 
  -2  10  10      187.49      190.53     18.59 o 
  -1  10  10       37.01       20.50     11.95 o 
   0  10  10      567.78      491.17     23.23 o 
   1  10  10     1952.77     1930.39     50.70 o 
   2  10  10     1932.76     1965.51     52.22 o 
   3  10  10     1018.96     1012.55     34.41 o 
   4  10  10     1160.76     1256.79     72.65 o 
   5  10  10      173.60      166.10     17.70 o 
   6  10  10      116.60       87.18     38.18 o 
   7  10  10       63.62       30.59     31.70 o 
   8  10  10      144.75       87.83     21.64 o 
   9  10  10       32.58        0.00     18.89 o 
 -11  11  10      408.18      444.19     31.11 o 
 -10  11  10        0.03        4.98     16.24 o 
  -9  11  10        4.04       27.89     15.62 o 
  -8  11  10      391.65      339.96     23.66 o 
  -7  11  10     1135.33     1179.64     48.97 o 
  -6  11  10      379.01      451.04     24.10 o 
  -5  11  10      520.92      550.83     27.46 o 
  -4  11  10        3.55       16.97     16.50 o 
  -3  11  10      263.22      255.48     21.17 o 
  -2  11  10      675.37      669.72     31.96 o 
  -1  11  10       38.70       32.52     21.80 o 
   0  11  10       71.07       69.77     19.50 o 
   1  11  10     1213.97     1199.43     37.57 o 
   2  11  10      923.50      947.95     38.24 o 
   3  11  10     1617.64     1599.67     73.92 o 
   4  11  10      493.71      520.13     25.31 o 
   5  11  10      388.99      319.62     21.35 o 
   6  11  10       98.00      155.78     24.06 o 
   7  11  10       26.87       24.59     20.48 o 
   8  11  10       62.70       56.55     20.73 o 
 -10  12  10      212.69      264.18     24.50 o 
  -9  12  10       44.03       49.04     17.21 o 
  -8  12  10       48.04       50.38     14.71 o 
  -7  12  10      491.02      483.89     22.99 o 
  -6  12  10        0.92        0.00     11.36 o 
  -5  12  10      775.16      820.32     36.16 o 
  -4  12  10       87.70       87.43     22.15 o 
  -3  12  10      311.54      327.43     23.05 o 
  -2  12  10     2185.22     2178.55    102.40 o 
  -1  12  10       86.85      115.32     19.21 o 
   0  12  10      506.13      480.76     27.95 o 
   1  12  10     1263.54     1188.47     37.80 o 
   2  12  10      156.91      162.42     17.16 o 
   3  12  10     1644.80     1584.91     54.55 o 
   4  12  10       40.65       35.04     14.65 o 
   5  12  10      114.31      142.05     17.96 o 
   6  12  10      614.70      606.99     28.59 o 
   7  12  10      269.45      264.18     40.77 o 
 -10  13  10       58.12       55.60     19.98 o 
  -9  13  10      104.45      117.95     20.39 o 
  -8  13  10       28.47       33.45     13.54 o 
  -7  13  10      309.93      353.57     20.88 o 
  -6  13  10      151.31      152.71     19.40 o 
  -5  13  10      222.70      216.00     21.58 o 
  -4  13  10      473.46      524.37     42.66 o 
  -3  13  10      484.74      459.56     28.29 o 
  -2  13  10      713.33      713.61     33.57 o 
  -1  13  10      596.73      592.16     30.41 o 
   0  13  10       40.28       32.75     21.56 o 
   1  13  10      312.15      322.41     24.48 o 
   2  13  10        2.21        0.00     13.28 o 
   3  13  10       68.73       86.73     17.98 o 
   4  13  10      405.79      424.54     24.72 o 
   5  13  10      324.91      326.13     23.57 o 
   6  13  10      559.54      493.33     27.34 o 
   7  13  10        2.12        0.00     19.87 o 
  -9  14  10      150.24      174.67     35.12 o 
  -8  14  10      111.54      128.47     29.11 o 
  -7  14  10       76.32       69.13     18.91 o 
  -6  14  10       38.50       20.26     16.91 o 
  -5  14  10      255.51      257.08     23.64 o 
  -4  14  10       12.08        0.00     20.74 o 
  -3  14  10      156.16      133.62     21.03 o 
  -2  14  10      190.34      172.65     20.69 o 
  -1  14  10        2.10        0.00     15.23 o 
   0  14  10      673.00      662.64     39.59 o 
   1  14  10      143.38      146.42     20.89 o 
   2  14  10       95.05      111.94     26.40 o 
   3  14  10        6.67        6.66     14.79 o 
   4  14  10      437.59      401.11     24.35 o 
   5  14  10      421.20      394.93     25.67 o 
   6  14  10      449.72      518.12     28.80 o 
  -8  15  10      315.12      361.78     28.58 o 
  -7  15  10       15.77        0.00     16.91 o 
  -6  15  10       26.78       42.13     17.90 o 
  -5  15  10        7.43       20.86     16.46 o 
  -4  15  10        2.68        0.00     23.33 o 
  -3  15  10        9.87       11.85     17.31 o 
  -2  15  10      828.69      847.27     40.24 o 
  -1  15  10        0.71        0.00     16.77 o 
   0  15  10      929.85      862.43     39.65 o 
   1  15  10       64.79      122.78     28.75 o 
   2  15  10      242.07      233.08     32.05 o 
   3  15  10      407.40      370.85     42.19 o 
   4  15  10      187.11      193.25     21.17 o 
  -6  16  10      301.34      342.26     28.03 o 
  -5  16  10      214.89      264.70     24.91 o 
  -4  16  10      155.76      178.17     31.58 o 
  -3  16  10        3.20        0.00     17.92 o 
  -2  16  10       28.78       22.55     19.49 o 
  -1  16  10        0.20        0.00     16.98 o 
   0  16  10       13.45       14.85     23.57 o 
   1  16  10      222.78      199.38     31.82 o 
   2  16  10      345.60      363.45     29.43 o 
   3  16  10      185.90      184.66     25.66 o 
  -3  17  10      368.79      427.98     61.63 o 
  -2  17  10       24.11        0.00     25.45 o 
  -1  17  10        4.06        0.00     21.92 o 
   0  17  10       90.52       75.65     29.22 o 
 -13   0  11     1354.34     1315.28     69.52 o 
 -11   0  11      465.41      411.48     36.53 o 
  -9   0  11      339.72      354.59     41.83 o 
  -7   0  11     2391.71     2134.32     64.25 o 
  -5   0  11       10.79        0.00     10.61 o 
  -3   0  11     2320.74     2272.63    108.53 o 
  -1   0  11      171.79      166.15     28.28 o 
   1   0  11     5012.94     4728.75    186.18 o 
   3   0  11      171.73      190.42     31.58 o 
   5   0  11       47.88        2.59     28.75 o 
   7   0  11      217.33      204.42     22.26 o 
   9   0  11        2.77        0.00     29.93 o 
 -14   1  11      102.30      119.07     22.15 o 
 -13   1  11        4.08        0.99     15.58 o 
 -12   1  11      449.15      448.66     30.17 o 
 -11   1  11       20.61        8.89     12.80 o 
 -10   1  11      400.36      332.97     27.43 o 
  -9   1  11     1777.82     1628.86     37.76 o 
  -8   1  11      297.58      306.37     14.74 o 
  -7   1  11     5317.64     5167.64     96.24 o 
  -6   1  11       24.41       14.94      8.17 o 
  -5   1  11       91.72       96.53      9.88 o 
  -4   1  11     1858.74     1724.86     38.30 o 
  -3   1  11      240.93      208.32     15.65 o 
  -2   1  11     3036.11     2799.29     73.22 o 
  -1   1  11      634.42      612.98     32.07 o 
   0   1  11       64.12      115.70     18.49 o 
   1   1  11      922.96      980.58     41.08 o 
   2   1  11     1696.60     1619.86     57.16 o 
   3   1  11     2413.58     2607.33     82.65 o 
   4   1  11      241.23      246.47     25.74 o 
   5   1  11     1963.23     1954.58    113.12 o 
   6   1  11     1211.99     1213.70    100.40 o 
   7   1  11     1000.39     1047.68     42.75 o 
   8   1  11      383.53      398.35     24.20 o 
   9   1  11       99.39       59.41     22.97 o 
  10   1  11       35.10        0.00     28.63 o 
 -14   2  11       13.81        0.00     25.22 o 
 -13   2  11       96.52      109.82     22.51 o 
 -12   2  11      300.05      265.92     18.44 o 
 -11   2  11      105.14      108.14     18.04 o 
 -10   2  11       88.22       83.96     15.00 o 
  -9   2  11      154.21      135.76     13.12 o 
  -8   2  11      300.41      341.00     24.93 o 
  -7   2  11      672.64      730.75     22.57 o 
  -6   2  11     2075.27     2004.32     43.00 o 
  -5   2  11      477.40      489.16     18.15 o 
  -4   2  11     3240.08     2970.67     58.85 o 
  -3   2  11      308.24      290.14     13.85 o 
  -2   2  11      184.41      190.82     14.17 o 
  -1   2  11        0.09        0.00     13.25 o 
   0   2  11      671.98      559.84     31.55 o 
   1   2  11      935.67      983.20     41.91 o 
   2   2  11      172.07      198.73     21.99 o 
   3   2  11     1781.95     1590.33    133.39 o 
   4   2  11     1471.65     1430.28     67.05 o 
   5   2  11      347.71      325.89     51.02 o 
   6   2  11      182.31      198.97     24.82 o 
   7   2  11      171.25      160.66     18.43 o 
   8   2  11       75.58      117.16     21.16 o 
   9   2  11       66.03       53.73     17.21 o 
  10   2  11      133.66      118.48     26.33 o 
 -14   3  11        0.49        0.00     15.84 o 
 -13   3  11        1.48        3.85     12.45 o 
 -12   3  11      400.28      420.39     22.02 o 
 -11   3  11      782.67      747.45     27.93 o 
 -10   3  11      175.80      188.18     15.50 o 
  -9   3  11      765.74      661.94     45.25 o 
  -8   3  11      476.56      456.45     18.22 o 
  -7   3  11       53.67       36.14      9.16 o 
  -6   3  11       94.71       77.16      9.69 o 
  -5   3  11      236.47      225.38     12.83 o 
  -4   3  11       10.51        6.91      6.69 o 
  -3   3  11        8.63        0.00      7.02 o 
  -2   3  11     2458.13     2394.76     51.85 o 
  -1   3  11     1107.24     1032.71     31.97 o 
   0   3  11      133.95      118.03     18.64 o 
   1   3  11      309.52      232.44     23.40 o 
   2   3  11       33.20       32.07     26.51 o 
   3   3  11      520.87      570.30     44.42 o 
   4   3  11      110.08      168.98     22.71 o 
   5   3  11      205.43      189.20     24.27 o 
   6   3  11        1.91        9.46     19.65 o 
   7   3  11       13.36        7.49     15.00 o 
   8   3  11      538.07      570.33     28.97 o 
   9   3  11      294.06      328.33     24.76 o 
  10   3  11       12.34       13.73     17.10 o 
 -13   4  11        0.35        3.70     12.71 o 
 -12   4  11      340.00      341.63     20.59 o 
 -11   4  11       26.74       19.24     12.12 o 
 -10   4  11     4010.40     4068.72     91.24 o 
  -9   4  11      348.20      361.75     18.31 o 
  -8   4  11       31.72       46.18     18.85 o 
  -7   4  11     1491.99     1308.10     35.65 o 
  -6   4  11       46.67       37.79     13.16 o 
  -5   4  11     1019.21      852.50     28.71 o 
  -4   4  11     1331.22     1289.54     33.49 o 
  -3   4  11       48.69       47.70      9.32 o 
  -2   4  11     2975.11     3020.26     60.09 o 
  -1   4  11       42.86       27.55     10.74 o 
   0   4  11     6241.08     6251.94    172.63 o 
   1   4  11      198.65      170.42     20.82 o 
   2   4  11      751.03      771.92     37.22 o 
   3   4  11        0.29        0.00     27.93 o 
   4   4  11      181.72      193.11     26.28 o 
   5   4  11        0.25        0.00     17.87 o 
   6   4  11      153.83      160.25     33.11 o 
   7   4  11      163.04      169.18     18.73 o 
   8   4  11     1157.17     1215.43     58.92 o 
   9   4  11       52.45       50.14     17.46 o 
  10   4  11        4.64       15.74     19.71 o 
 -13   5  11       79.12       68.83     14.82 o 
 -12   5  11      791.89      902.73     33.14 o 
 -11   5  11       38.16       39.06     13.22 o 
 -10   5  11      128.47      119.50     14.38 o 
  -9   5  11      173.47      189.79     15.41 o 
  -8   5  11       36.91       33.12     10.98 o 
  -7   5  11      436.59      430.74     24.14 o 
  -6   5  11       40.18       24.10      9.33 o 
  -5   5  11      362.30      389.82     13.75 o 
  -4   5  11      421.77      431.59     16.40 o 
  -3   5  11      922.12      858.84     23.73 o 
  -2   5  11       30.26       38.16      8.51 o 
  -1   5  11     1569.14     1536.16     62.33 o 
   0   5  11     1538.82     1448.27     40.94 o 
   1   5  11     1045.75     1041.20     44.45 o 
   2   5  11      154.93      133.87     21.65 o 
   3   5  11       81.67       59.35     32.29 o 
   4   5  11      115.09       72.59     21.02 o 
   5   5  11      707.87      693.31     46.31 o 
   6   5  11       62.27       39.40     21.56 o 
   7   5  11       78.19       69.24     15.86 o 
   8   5  11      300.98      344.67     23.55 o 
   9   5  11      220.31      201.08     20.95 o 
  10   5  11      336.30      362.24     30.51 o 
 -13   6  11       10.26       15.20     19.25 o 
 -12   6  11        0.75        0.00     13.03 o 
 -11   6  11      117.65      102.22     14.91 o 
 -10   6  11        1.16        5.74     11.14 o 
  -9   6  11      673.69      773.31     27.42 o 
  -8   6  11     1244.63     1126.75     33.64 o 
  -7   6  11      986.00      878.96     44.78 o 
  -6   6  11      331.24      324.89     17.36 o 
  -5   6  11      171.25      158.49     10.90 o 
  -4   6  11      497.47      521.57     22.21 o 
  -3   6  11     3490.39     3570.23     69.58 o 
  -2   6  11      583.38      584.72     19.45 o 
  -1   6  11       84.07       98.48     10.30 o 
   0   6  11      940.26      958.86     31.67 o 
   1   6  11       52.74       41.58     12.69 o 
   2   6  11     2085.16     2067.04     68.97 o 
   3   6  11      463.03      449.47     29.48 o 
   4   6  11      238.21      220.19     25.88 o 
   5   6  11      881.45      900.15     44.78 o 
   6   6  11      714.29      722.79     31.48 o 
   7   6  11      114.26       89.31     18.17 o 
   8   6  11        0.71        0.00     15.36 o 
   9   6  11       36.27       24.74     34.17 o 
 -13   7  11      450.58      462.22     25.04 o 
 -12   7  11       93.79      136.37     17.87 o 
 -11   7  11      353.90      369.33     21.51 o 
 -10   7  11        9.05        4.52     11.65 o 
  -9   7  11       16.79       17.46     11.37 o 
  -8   7  11       81.56       93.26     13.22 o 
  -7   7  11     2547.52     2668.42     63.17 o 
  -6   7  11      626.81      614.40     39.36 o 
  -5   7  11      211.56      180.98     13.43 o 
  -4   7  11        2.24        0.00      7.84 o 
  -3   7  11     2766.70     2782.82     56.51 o 
  -2   7  11      222.52      225.93     13.17 o 
  -1   7  11      619.90      632.41     37.93 o 
   0   7  11     3233.75     3326.78    124.20 o 
   1   7  11     2912.91     2876.52     70.31 o 
   2   7  11     1893.06     1734.02     47.87 o 
   3   7  11     2977.98     3017.64     92.92 o 
   4   7  11       79.51       60.24     20.98 o 
   5   7  11      616.63      533.06     34.08 o 
   6   7  11        4.75        0.00     14.03 o 
   7   7  11      133.98      148.95     19.36 o 
   8   7  11       16.00        0.00     17.77 o 
   9   7  11      135.41      152.41     24.32 o 
 -12   8  11       33.99       29.86     14.11 o 
 -11   8  11      171.95      180.69     17.25 o 
 -10   8  11      257.60      265.44     18.62 o 
  -9   8  11      752.92      877.69     54.00 o 
  -8   8  11        5.12        0.00     11.23 o 
  -7   8  11       60.32       85.18     15.26 o 
  -6   8  11      142.05      140.34     14.23 o 
  -5   8  11        6.02        0.00      8.83 o 
  -4   8  11     1109.33     1080.67     31.83 o 
  -3   8  11     1391.73     1304.33     31.83 o 
  -2   8  11        5.12        4.18      9.04 o 
  -1   8  11       22.28       24.25     12.00 o 
   0   8  11        1.99        0.00     10.92 o 
   1   8  11       80.22       86.47     14.16 o 
   2   8  11      184.01      181.09     16.89 o 
   3   8  11       39.78       57.69     19.07 o 
   4   8  11      182.80      220.85     51.73 o 
   5   8  11      237.88      201.39     26.14 o 
   6   8  11      158.74      123.56     17.91 o 
   7   8  11      281.04      287.70     33.82 o 
   8   8  11       10.94       29.68     25.69 o 
   9   8  11      144.91      158.38     24.19 o 
 -12   9  11      558.81      698.64     39.39 o 
 -11   9  11      148.17      171.11     17.53 o 
 -10   9  11        3.00       17.94     12.68 o 
  -9   9  11        0.39        6.62     15.56 o 
  -8   9  11      397.65      400.04     25.30 o 
  -7   9  11      203.69      204.82     20.74 o 
  -6   9  11       28.04        6.59     11.83 o 
  -5   9  11      845.47      806.63     27.65 o 
  -4   9  11     2941.53     3024.13     69.71 o 
  -3   9  11      659.76      681.82     45.00 o 
  -2   9  11      216.99      194.17     16.19 o 
  -1   9  11     2920.07     2985.04     71.97 o 
   0   9  11     1160.69     1175.82     36.40 o 
   1   9  11      368.52      343.74     28.08 o 
   2   9  11      399.63      399.57     29.40 o 
   3   9  11     1583.85     1680.67     87.02 o 
   4   9  11        4.76        3.46     24.51 o 
   5   9  11       72.26       89.67     22.83 o 
   6   9  11      338.95      373.12     29.35 o 
   7   9  11       42.23       55.29     21.18 o 
   8   9  11      346.78      307.54     29.59 o 
 -11  10  11        3.24        0.00     16.40 o 
 -10  10  11      161.78      176.49     22.21 o 
  -9  10  11       24.04       24.14     16.21 o 
  -8  10  11      423.54      495.87     29.97 o 
  -7  10  11       10.33       11.81     14.38 o 
  -6  10  11      232.14      181.52     14.97 o 
  -5  10  11     1461.25     1438.27     40.39 o 
  -4  10  11     2116.47     2170.98     53.89 o 
  -3  10  11      634.86      577.27     29.92 o 
  -2  10  11      195.90      177.81     18.59 o 
  -1  10  11      501.86      529.32     23.57 o 
   0  10  11     1182.52     1160.14     37.27 o 
   1  10  11       37.35       66.34     19.81 o 
   2  10  11      647.33      676.30     28.76 o 
   3  10  11     1244.67     1266.76    113.21 o 
   4  10  11      383.27      458.38     50.33 o 
   5  10  11      140.29      129.85     19.01 o 
   6  10  11      924.96      947.41     51.26 o 
   7  10  11        0.69       10.69     23.33 o 
   8  10  11       48.75       37.33     28.99 o 
 -11  11  11        1.68        0.00     18.15 o 
 -10  11  11       44.36       66.19     22.39 o 
  -9  11  11      379.68      457.26     28.85 o 
  -8  11  11      335.25      274.49     23.30 o 
  -7  11  11     1001.24     1050.40     42.19 o 
  -6  11  11     2217.46     2309.05     57.88 o 
  -5  11  11      225.44      197.95     20.82 o 
  -4  11  11      212.21      251.11     59.15 o 
  -3  11  11        8.79        6.54     17.20 o 
  -2  11  11       80.02       97.20     16.78 o 
  -1  11  11      309.29      286.50     29.81 o 
   0  11  11        5.00        0.00     12.97 o 
   1  11  11       93.92      107.46     33.35 o 
   2  11  11      504.98      472.19     24.73 o 
   3  11  11       20.39       20.64     24.27 o 
   4  11  11      590.19      616.47     28.89 o 
   5  11  11        5.70       13.30     15.06 o 
   6  11  11      120.58      114.84     28.04 o 
   7  11  11       62.20       50.74     21.94 o 
 -10  12  11      319.32      356.14     40.06 o 
  -9  12  11      238.59      229.83     23.56 o 
  -8  12  11       17.35       38.32     16.55 o 
  -7  12  11      136.31      137.15     16.02 o 
  -6  12  11      149.88      149.81     25.33 o 
  -5  12  11      195.56      181.47     27.57 o 
  -4  12  11     1123.07     1260.19     48.33 o 
  -3  12  11      159.40      149.13     23.10 o 
  -2  12  11      357.71      347.73     25.10 o 
  -1  12  11      261.14      292.47     23.04 o 
   0  12  11      888.26      855.35     38.46 o 
   1  12  11      141.04      125.91     16.12 o 
   2  12  11      297.36      266.22     19.94 o 
   3  12  11      229.84      232.99     20.13 o 
   4  12  11       53.67       49.31     29.46 o 
   5  12  11      324.16      341.29     23.96 o 
   6  12  11       16.25       15.09     36.88 o 
  -9  13  11       37.58       53.79     22.86 o 
  -8  13  11      399.40      424.40     27.29 o 
  -7  13  11      285.85      281.54     26.75 o 
  -6  13  11      997.40     1074.26     80.84 o 
  -5  13  11        9.94        3.30     22.15 o 
  -4  13  11       10.32       28.05     17.21 o 
  -3  13  11       31.39       27.26     17.31 o 
  -2  13  11       13.90        2.34     28.63 o 
  -1  13  11     1783.93     1746.97     59.59 o 
   0  13  11      534.86      528.76     30.53 o 
   1  13  11       11.99        0.00     15.49 o 
   2  13  11      210.34      160.63     18.13 o 
   3  13  11      194.45      141.77     22.28 o 
   4  13  11      253.80      236.58     21.25 o 
   5  13  11      113.82      143.02     19.71 o 
  -8  14  11      204.46      215.40     34.64 o 
  -7  14  11      528.24      508.00     54.09 o 
  -6  14  11      110.89      130.22     20.91 o 
  -5  14  11      767.24      831.92     53.50 o 
  -4  14  11        0.49        2.03     17.65 o 
  -3  14  11      476.40      465.60     30.57 o 
  -2  14  11       22.13       42.45     17.66 o 
  -1  14  11       25.34       20.48     26.40 o 
   0  14  11       70.14       63.90     18.78 o 
   1  14  11      270.03      302.13     38.18 o 
   2  14  11      138.17      137.16     27.57 o 
   3  14  11       43.97       72.58     16.57 o 
   4  14  11       59.65       59.88     17.06 o 
  -6  15  11      126.26      146.99     22.15 o 
  -5  15  11        5.29        0.00     21.92 o 
  -4  15  11        6.50        0.00     18.26 o 
  -3  15  11      648.49      692.03     37.31 o 
  -2  15  11      276.58      302.52     40.54 o 
  -1  15  11      255.60      279.35     25.20 o 
   0  15  11       76.77       88.46     20.37 o 
   1  15  11      119.04      135.98     29.93 o 
   2  15  11        1.71        0.00     23.33 o 
   3  15  11        3.49        0.00     19.44 o 
  -4  16  11      520.13      613.00     37.35 o 
  -3  16  11      479.85      466.87     32.81 o 
  -2  16  11       20.12        8.42     18.15 o 
  -1  16  11      137.04      162.39     23.36 o 
   0  16  11       33.40       63.40     26.63 o 
   1  16  11      303.45      263.25     34.88 o 
 -12   0  12      769.60      740.48     49.73 o 
 -10   0  12      358.75      372.74     29.22 o 
  -8   0  12     3340.99     3272.66     93.01 o 
  -6   0  12       19.03        0.00     15.20 o 
  -4   0  12     3971.56     4063.58    110.75 o 
  -2   0  12       85.11      117.84     28.04 o 
   0   0  12      907.61      933.97     59.86 o 
   2   0  12      261.33      246.28     33.94 o 
   4   0  12       54.87       47.37     30.40 o 
   6   0  12     1638.89     1633.68     87.91 o 
   8   0  12        5.09        6.60     28.75 o 
 -13   1  12        1.67        0.00     14.63 o 
 -12   1  12      673.26      699.81     34.83 o 
 -11   1  12       79.71       71.87     14.21 o 
 -10   1  12      218.87      202.17     16.03 o 
  -9   1  12      548.77      474.89     19.52 o 
  -8   1  12     2541.67     2539.03     53.35 o 
  -7   1  12     4840.48     4625.20    112.05 o 
  -6   1  12      129.38      112.99     21.22 o 
  -5   1  12       95.47      110.36     13.57 o 
  -4   1  12     1909.33     1933.48     42.86 o 
  -3   1  12      155.90      139.30     11.72 o 
  -2   1  12     2912.50     2921.38     83.65 o 
  -1   1  12        1.59       25.91     16.03 o 
   0   1  12      146.51      169.24     24.98 o 
   1   1  12      585.40      603.30     35.99 o 
   2   1  12      438.38      434.76     29.96 o 
   3   1  12     1376.51     1166.49     48.99 o 
   4   1  12      950.28      897.79     44.15 o 
   5   1  12      184.64      197.28     25.16 o 
   6   1  12      704.51      737.39     42.05 o 
   7   1  12       66.15       70.88     16.92 o 
   8   1  12      183.71      202.01     33.11 o 
   9   1  12        0.41        0.00     20.41 o 
 -13   2  12      204.50      241.57     30.52 o 
 -12   2  12      454.37      351.75     25.08 o 
 -11   2  12        9.39       10.16     11.95 o 
 -10   2  12     1191.44     1218.50     37.47 o 
  -9   2  12     1095.50     1096.34     34.05 o 
  -8   2  12        9.07        5.67     10.01 o 
  -7   2  12        1.04       10.50     10.85 o 
  -6   2  12       66.57       64.05     10.58 o 
  -5   2  12     2097.71     2038.17     45.31 o 
  -4   2  12     1340.89     1339.47     32.98 o 
  -3   2  12     1016.96      992.17     31.70 o 
  -2   2  12      589.03      685.14     33.65 o 
  -1   2  12        1.08        0.00     14.82 o 
   0   2  12     2207.42     2148.67    127.03 o 
   1   2  12     1979.27     1946.41     67.14 o 
   2   2  12       12.60       14.04     17.79 o 
   3   2  12      170.69      167.56     23.58 o 
   4   2  12       19.81       40.31     29.46 o 
   5   2  12       79.73       49.19     21.30 o 
   6   2  12      572.16      611.30     37.22 o 
   7   2  12        9.04        5.31     15.91 o 
   8   2  12      786.93      823.03     34.98 o 
   9   2  12        6.72       15.92     24.08 o 
 -13   3  12      236.23      211.74     22.41 o 
 -12   3  12       26.07       44.08     13.45 o 
 -11   3  12     1162.49     1124.32     44.05 o 
 -10   3  12      354.81      306.94     19.31 o 
  -9   3  12      157.26      173.22     15.53 o 
  -8   3  12       60.89       45.48     10.36 o 
  -7   3  12     2164.28     2121.94     46.35 o 
  -6   3  12       34.75       44.91     10.06 o 
  -5   3  12      122.68      129.41     11.98 o 
  -4   3  12     1204.30     1125.48     29.69 o 
  -3   3  12       42.66       45.19     11.11 o 
  -2   3  12        0.46        0.00     11.45 o 
  -1   3  12     1262.71     1276.61     49.59 o 
   0   3  12       37.29       27.56     17.20 o 
   1   3  12      378.62      391.49     29.52 o 
   2   3  12       59.37       28.71     18.64 o 
   3   3  12     1999.82     1978.14    107.82 o 
   4   3  12     2226.51     2118.70     96.27 o 
   5   3  12      212.74      213.97     33.94 o 
   6   3  12        0.76        0.00     19.07 o 
   7   3  12       38.73       31.75     16.74 o 
   8   3  12       40.05       38.43     17.30 o 
   9   3  12      117.72       95.81     19.26 o 
 -13   4  12        1.84        6.59     13.86 o 
 -12   4  12       16.58        5.28     13.51 o 
 -11   4  12       63.55       55.16     13.77 o 
 -10   4  12      465.21      363.84     23.91 o 
  -9   4  12     1471.95     1577.94     50.52 o 
  -8   4  12      152.93      139.73     14.61 o 
  -7   4  12     1411.32     1413.78     34.97 o 
  -6   4  12      154.37      141.72     12.18 o 
  -5   4  12     5417.74     5675.58    105.79 o 
  -4   4  12     1005.50      962.80     38.90 o 
  -3   4  12      266.17      245.54     13.05 o 
  -2   4  12        0.97        0.00      9.08 o 
  -1   4  12      826.68      857.43     53.26 o 
   0   4  12       47.07       48.50     22.74 o 
   1   4  12     2530.99     2432.93    121.72 o 
   2   4  12      148.05      141.61     23.23 o 
   3   4  12     2408.48     2489.25     82.15 o 
   4   4  12      153.55      134.47     23.91 o 
   5   4  12     2595.82     2711.18     92.85 o 
   6   4  12       10.70       25.95     21.98 o 
   7   4  12      425.76      421.62     25.20 o 
   8   4  12       43.49       78.97     18.40 o 
   9   4  12       72.00       90.32     18.83 o 
 -13   5  12      251.43      265.71     20.29 o 
 -12   5  12       94.27       72.03     16.74 o 
 -11   5  12      312.32      283.50     24.27 o 
 -10   5  12       28.42       35.41     13.07 o 
  -9   5  12      197.84      226.12     19.74 o 
  -8   5  12       72.30       74.39     12.81 o 
  -7   5  12      324.01      322.14     17.75 o 
  -6   5  12     2796.78     2884.85     59.34 o 
  -5   5  12       15.42        8.23     11.00 o 
  -4   5  12      567.40      557.66     19.50 o 
  -3   5  12      886.43      861.33     32.45 o 
  -2   5  12     2325.22     2279.27     48.44 o 
  -1   5  12     2060.16     2073.54     55.41 o 
   0   5  12      553.76      520.93     48.67 o 
   1   5  12      802.38      767.48     38.50 o 
   2   5  12      462.81      470.74     49.49 o 
   3   5  12     1855.72     1859.18    115.71 o 
   4   5  12      126.74      122.11     22.65 o 
   5   5  12      246.51      212.88     25.97 o 
   6   5  12       12.69        0.00     25.92 o 
   7   5  12       49.39       54.19     17.03 o 
   8   5  12       26.26       45.43     17.38 o 
   9   5  12      374.66      378.01     31.38 o 
 -12   6  12       40.28       68.27     15.61 o 
 -11   6  12      356.99      365.34     22.62 o 
 -10   6  12      797.41      746.01     28.69 o 
  -9   6  12      102.89      119.64     19.68 o 
  -8   6  12        8.36        0.00     12.75 o 
  -7   6  12        4.08        0.00     10.46 o 
  -6   6  12     1200.33     1142.69     41.76 o 
  -5   6  12      534.90      544.96     23.95 o 
  -4   6  12     1025.76     1116.94     29.23 o 
  -3   6  12      141.98      150.43     14.92 o 
  -2   6  12      614.73      704.04     25.51 o 
  -1   6  12      705.69      644.56     23.27 o 
   0   6  12      496.81      493.57     23.58 o 
   1   6  12     1982.72     1876.57     65.81 o 
   2   6  12     1078.87     1016.92     46.16 o 
   3   6  12       15.65        0.00     18.87 o 
   4   6  12       46.13       41.17     21.90 o 
   5   6  12       63.07       62.23     26.28 o 
   6   6  12      473.09      505.44     45.60 o 
   7   6  12      267.98      273.29     41.96 o 
   8   6  12      329.10      403.52     25.87 o 
   9   6  12       20.12       29.60     19.30 o 
 -12   7  12      747.18      790.65     33.49 o 
 -11   7  12       17.19       38.36     14.39 o 
 -10   7  12       16.09        0.79     17.09 o 
  -9   7  12       92.23      107.27     14.46 o 
  -8   7  12      175.59      130.05     17.99 o 
  -7   7  12      121.10      107.94     17.04 o 
  -6   7  12      560.18      606.61     41.95 o 
  -5   7  12      217.71      187.03     17.78 o 
  -4   7  12      305.62      330.60     15.89 o 
  -3   7  12      148.46      147.17     12.17 o 
  -2   7  12     5686.68     5666.86    146.17 o 
  -1   7  12      168.94      151.13     15.69 o 
   0   7  12      846.87      790.55     29.95 o 
   1   7  12      308.76      292.15     19.98 o 
   2   7  12      411.76      380.10     29.86 o 
   3   7  12       25.99        0.00     19.37 o 
   4   7  12      683.93      671.75     39.73 o 
   5   7  12      164.17      170.44     26.23 o 
   6   7  12      143.56       93.03     18.17 o 
   7   7  12       48.86       34.92     16.28 o 
   8   7  12      198.12      234.31     27.11 o 
 -11   8  12        3.46        0.00     12.93 o 
 -10   8  12      116.29      119.05     15.76 o 
  -9   8  12      416.47      466.63     23.05 o 
  -8   8  12      548.42      621.23     44.07 o 
  -7   8  12        0.18        0.00     14.14 o 
  -6   8  12      408.87      406.10     31.34 o 
  -5   8  12      184.23      196.90     14.76 o 
  -4   8  12     1012.90     1041.23     32.11 o 
  -3   8  12      963.26      944.31     26.96 o 
  -2   8  12       29.27       17.87     12.66 o 
  -1   8  12       17.57       16.28     22.83 o 
   0   8  12      151.39      111.08     17.13 o 
   1   8  12      323.85      374.44     31.12 o 
   2   8  12     1678.66     1634.27     83.74 o 
   3   8  12       29.96       47.77     22.15 o 
   4   8  12       43.86       56.68     21.80 o 
   5   8  12       38.26       56.90     24.27 o 
   6   8  12      919.98      953.55     77.32 o 
   7   8  12        1.28        0.00     18.96 o 
   8   8  12       43.88       76.79     21.46 o 
 -11   9  12        2.82        5.08     13.93 o 
 -10   9  12      120.03      149.83     20.32 o 
  -9   9  12      125.04      106.68     18.85 o 
  -8   9  12      620.07      570.00     48.78 o 
  -7   9  12     1037.95     1221.72     62.69 o 
  -6   9  12      266.96      248.99     22.25 o 
  -5   9  12        7.03        0.38     10.54 o 
  -4   9  12       66.40       60.74     12.20 o 
  -3   9  12       36.72       31.81     18.50 o 
  -2   9  12       14.32        0.00     11.41 o 
  -1   9  12       24.68       29.13     12.51 o 
   0   9  12      270.87      249.18     18.47 o 
   1   9  12      709.61      768.50     30.45 o 
   2   9  12      243.88      202.77     30.40 o 
   3   9  12      322.77      327.07     29.12 o 
   4   9  12      356.90      374.10     31.60 o 
   5   9  12      191.03      191.62     27.56 o 
   6   9  12       68.91       97.86     18.62 o 
   7   9  12       30.07       13.32     19.40 o 
 -10  10  12      253.80      298.69     25.73 o 
  -9  10  12      291.75      332.53     24.89 o 
  -8  10  12       24.06       63.98     17.49 o 
  -7  10  12       54.93       67.64     21.45 o 
  -6  10  12       12.44        0.00     15.83 o 
  -5  10  12      637.38      672.05     26.08 o 
  -4  10  12      227.47      278.97     22.23 o 
  -3  10  12     1804.61     1797.21     61.98 o 
  -2  10  12      434.64      436.28     26.44 o 
  -1  10  12       52.47       15.65     12.85 o 
   0  10  12       11.74       11.88     13.04 o 
   1  10  12     1205.86     1234.15     39.98 o 
   2  10  12       67.02       94.28     33.27 o 
   3  10  12       33.61       24.18     14.73 o 
   4  10  12       11.79        0.00     20.30 o 
   5  10  12       31.05       23.94     21.07 o 
   6  10  12        0.63        0.00     18.39 o 
   7  10  12      221.99      254.06     28.43 o 
 -10  11  12       48.48       44.97     18.70 o 
  -9  11  12      191.78      228.59     23.52 o 
  -8  11  12        0.26       10.53     16.41 o 
  -7  11  12      979.69     1031.53     57.74 o 
  -6  11  12        6.47       41.01     31.58 o 
  -5  11  12      636.82      591.53     64.57 o 
  -4  11  12      764.71      812.45     36.64 o 
  -3  11  12      133.28      138.52     18.77 o 
  -2  11  12      307.06      323.44     24.63 o 
  -1  11  12     1084.91     1053.75     42.25 o 
   0  11  12      182.68      155.20     16.93 o 
   1  11  12       84.41       61.52     15.88 o 
   2  11  12      161.38      207.83     35.60 o 
   3  11  12      416.90      465.68     29.66 o 
   4  11  12       92.32      125.23     18.83 o 
   5  11  12      412.08      443.93     33.51 o 
   6  11  12      290.29      265.59     27.72 o 
  -9  12  12      217.51      316.74     26.03 o 
  -8  12  12        1.61       15.97     16.58 o 
  -6  12  12       14.06       20.21     17.70 o 
  -5  12  12     1430.01     1563.97     57.16 o 
  -4  12  12      514.29      570.40     32.37 o 
  -3  12  12      122.01      124.26     19.25 o 
  -2  12  12      460.04      471.72     29.42 o 
  -1  12  12       44.98       45.75     17.14 o 
   0  12  12      648.32      631.11     33.89 o 
   1  12  12       51.88       25.96     14.47 o 
   2  12  12      220.82      224.91     19.91 o 
   3  12  12       16.10       10.68     16.26 o 
   4  12  12       74.81       87.24     21.20 o 
   5  12  12       78.99       98.90     18.24 o 
  -8  13  12      201.08      241.80     33.70 o 
  -6  13  12      704.08      758.49     39.72 o 
  -5  13  12      602.09      672.54     40.30 o 
  -4  13  12       28.19       25.63     17.98 o 
  -3  13  12      150.32      134.86     20.86 o 
  -2  13  12       36.03       38.41     18.74 o 
  -1  13  12      160.19      150.07     41.01 o 
   0  13  12      141.85      155.26     22.18 o 
   1  13  12       17.70       17.47     18.18 o 
   2  13  12        6.00       14.34     14.95 o 
   3  13  12       15.41        0.00     17.50 o 
   4  13  12      222.35      199.16     20.63 o 
  -6  14  12       17.46        0.00     18.63 o 
  -5  14  12        2.72        9.84     19.51 o 
  -4  14  12      858.88      904.44     45.72 o 
  -3  14  12      130.51      110.39     21.04 o 
  -2  14  12      219.36      258.11     29.58 o 
  -1  14  12       29.15       32.85     18.25 o 
   0  14  12      699.48      719.44     37.18 o 
   1  14  12       40.92       44.04     20.19 o 
   2  14  12       75.58       80.36     27.34 o 
   3  14  12      176.23      151.99     24.33 o 
  -4  15  12        2.59        0.00     17.51 o 
  -3  15  12       23.53       14.18     18.44 o 
  -2  15  12      614.41      716.52     38.21 o 
  -1  15  12        7.65       30.20     19.80 o 
   0  15  12      546.16      528.54     33.02 o 
   1  15  12       15.27        6.13     24.98 o 
 -13   0  13      417.34      490.67     43.60 o 
 -11   0  13       58.59       60.33     22.86 o 
  -9   0  13     3786.03     3720.09    105.25 o 
  -7   0  13        9.01        0.00     14.85 o 
  -5   0  13        6.03        0.00     14.10 o 
  -3   0  13     3927.35     3928.82    153.54 o 
  -1   0  13       28.71        0.00     25.69 o 
   1   0  13      931.76     1192.50     73.06 o 
   3   0  13      355.74      264.42     39.36 o 
   5   0  13      393.45      391.21     45.25 o 
   7   0  13     1478.47     1752.45     97.80 o 
 -12   1  13      595.32      539.81     31.32 o 
 -11   1  13      372.57      351.73     20.79 o 
 -10   1  13       13.03        9.04     13.92 o 
  -9   1  13      440.31      468.23     19.87 o 
  -8   1  13      321.82      339.77     17.45 o 
  -7   1  13     2921.37     2843.21     58.89 o 
  -6   1  13      342.02      302.10     15.88 o 
  -5   1  13      141.46      133.44     12.45 o 
  -4   1  13      615.76      627.94     22.31 o 
  -3   1  13      115.38       69.88     13.96 o 
  -2   1  13     1301.78     1320.73     73.06 o 
  -1   1  13      126.65      129.32     22.12 o 
   0   1  13       29.41        0.00     17.61 o 
   1   1  13      120.81      181.62     24.57 o 
   2   1  13       33.30       18.24     20.71 o 
   3   1  13     1401.57     1339.27     54.91 o 
   4   1  13        9.98        9.01     20.74 o 
   5   1  13     1369.32     1397.76     67.40 o 
   6   1  13      341.29      319.18     31.24 o 
   7   1  13      171.74      150.22     28.74 o 
   8   1  13      508.16      545.82     38.93 o 
 -12   2  13       17.11       29.67     13.70 o 
 -11   2  13      154.00      167.28     16.62 o 
 -10   2  13      294.01      282.91     19.11 o 
  -9   2  13     1794.50     1804.18     48.56 o 
  -8   2  13      192.51      150.21     13.77 o 
  -7   2  13       70.54       91.77     12.49 o 
  -6   2  13        0.33        0.00     12.04 o 
  -5   2  13     2127.54     2071.09     46.12 o 
  -4   2  13       64.79       90.29     11.68 o 
  -3   2  13      181.59      165.07     16.97 o 
  -2   2  13       17.82       51.19     18.22 o 
  -1   2  13       58.11       51.09     20.57 o 
   0   2  13      180.36      178.38     23.65 o 
   1   2  13      167.16      205.95     25.13 o 
   2   2  13      494.33      431.34     32.22 o 
   3   2  13      525.95      499.10     34.64 o 
   4   2  13      196.84      232.95     28.31 o 
   5   2  13      319.07      336.28     31.54 o 
   6   2  13      919.09     1011.31     62.69 o 
   7   2  13      209.06      253.46     23.13 o 
   8   2  13      141.78      224.32     31.65 o 
 -12   3  13      554.66      587.11     47.09 o 
 -11   3  13       48.56       45.25     14.22 o 
 -10   3  13      120.71       92.70     15.13 o 
  -9   3  13       77.94       74.47     13.63 o 
  -8   3  13       42.54       24.72     12.12 o 
  -7   3  13       14.13        7.85     10.55 o 
  -6   3  13     5113.65     5079.88     96.80 o 
  -5   3  13      700.30      660.09     23.11 o 
  -4   3  13      105.79       98.76     13.88 o 
  -3   3  13       25.18       15.94     12.44 o 
  -2   3  13     1063.90     1190.53     37.52 o 
  -1   3  13     1909.33     1940.67     68.12 o 
   0   3  13     1193.51     1249.16     52.69 o 
   1   3  13      259.02      206.89     26.66 o 
   2   3  13      116.30      108.62     23.36 o 
   3   3  13        7.19        0.00     18.51 o 
   4   3  13     1158.26     1171.66     52.80 o 
   5   3  13       72.51       78.25     24.74 o 
   6   3  13      266.26      292.83     31.41 o 
   7   3  13        4.38        0.00     15.64 o 
   8   3  13      752.35      868.65     37.86 o 
 -12   4  13        0.53        0.00     16.79 o 
 -11   4  13        0.06        0.00     13.52 o 
 -10   4  13     1108.41     1137.80     36.87 o 
  -9   4  13       29.14       16.98     12.55 o 
  -8   4  13      189.06      185.78     15.93 o 
  -7   4  13      113.41       94.42     13.52 o 
  -6   4  13     1506.13     1428.90     35.93 o 
  -5   4  13       22.23        0.00     12.05 o 
  -4   4  13     4110.93     4336.24     98.27 o 
  -3   4  13       26.08       44.92     13.63 o 
  -2   4  13      513.97      552.21     25.02 o 
  -1   4  13      175.26      144.55     22.81 o 
   0   4  13     1955.50     2020.96    104.40 o 
   1   4  13      704.46      680.05     83.31 o 
   2   4  13      198.20      237.35     26.12 o 
   3   4  13       10.85       10.53     21.74 o 
   4   4  13       13.64        0.00     20.76 o 
   5   4  13      407.42      389.29     33.86 o 
   6   4  13      796.81      789.26     53.73 o 
   7   4  13       44.79       21.77     16.09 o 
   8   4  13      532.54      613.27     31.94 o 
 -12   5  13     1031.32     1105.32     46.30 o 
 -11   5  13      346.73      352.22     26.35 o 
 -10   5  13       76.76       51.43     15.16 o 
  -9   5  13       21.47       26.33     12.59 o 
  -8   5  13       13.66       17.02     11.69 o 
  -7   5  13       13.62       11.55     11.12 o 
  -6   5  13     1128.08      986.94     39.49 o 
  -5   5  13       30.08       41.59     13.78 o 
  -4   5  13      573.61      520.09     24.34 o 
  -3   5  13      396.36      404.16     17.60 o 
  -2   5  13     1231.01     1225.01     36.60 o 
  -1   5  13      290.78      303.56     28.16 o 
   0   5  13      436.83      430.85     37.59 o 
   1   5  13      235.80      265.48     27.54 o 
   2   5  13        6.67        0.85     22.04 o 
   3   5  13      375.54      336.19     31.16 o 
   4   5  13      142.33      148.43     42.66 o 
   5   5  13       23.76       26.97     37.00 o 
   6   5  13       24.25        0.00     23.24 o 
   7   5  13       14.46       22.30     16.67 o 
   8   5  13       99.27      114.70     20.75 o 
 -11   6  13       47.87       36.85     17.96 o 
 -10   6  13        0.91        0.00     12.77 o 
  -9   6  13      712.80      819.36     31.12 o 
  -8   6  13     1653.69     1534.85     47.86 o 
  -7   6  13      247.84      236.80     20.71 o 
  -6   6  13      173.60      150.60     18.56 o 
  -5   6  13     2560.61     2577.28     76.48 o 
  -4   6  13     1053.46      957.38     47.18 o 
  -3   6  13     1391.59     1406.23     34.94 o 
  -2   6  13       68.53       79.42     11.39 o 
  -1   6  13      273.82      290.27     19.73 o 
   0   6  13       98.69       86.95     30.99 o 
   1   6  13     1010.39     1120.05     50.58 o 
   2   6  13      521.31      565.50     50.79 o 
   3   6  13     1078.03     1096.77     50.63 o 
   4   6  13       58.05        8.02     34.64 o 
   5   6  13      648.06      735.86     88.61 o 
   6   6  13      389.98      385.27     35.16 o 
   7   6  13       10.16        1.24     15.83 o 
 -11   7  13      256.03      267.98     24.34 o 
 -10   7  13        8.36        0.00     15.00 o 
  -9   7  13      410.44      380.85     21.60 o 
  -8   7  13        0.46        0.00     14.69 o 
  -7   7  13     1811.93     1811.05     60.00 o 
  -6   7  13        3.43        0.00     24.04 o 
  -5   7  13      259.49      296.84     22.27 o 
  -4   7  13       25.04        9.72     12.84 o 
  -3   7  13      791.60      818.65     25.58 o 
  -2   7  13       33.11       48.29     11.09 o 
  -1   7  13     2026.87     1982.68     53.78 o 
   0   7  13        7.07        0.00     12.90 o 
   1   7  13     1242.98     1219.27    104.52 o 
   2   7  13       11.03        0.00     21.07 o 
   3   7  13     1517.58     1633.57     63.95 o 
   4   7  13       55.97       79.05     23.99 o 
   5   7  13      183.96      179.04     29.46 o 
   6   7  13        3.28        0.00     22.47 o 
   7   7  13       33.93       45.01     18.14 o 
 -11   8  13      315.76      333.12     21.82 o 
 -10   8  13        0.57        3.00     15.77 o 
  -9   8  13      435.93      478.65     40.54 o 
  -8   8  13       10.55       15.43     20.15 o 
  -7   8  13       18.94       32.16     16.43 o 
  -6   8  13        0.17        0.00     14.66 o 
  -5   8  13       89.90       75.85     16.25 o 
  -4   8  13      338.94      311.92     22.25 o 
  -3   8  13     2002.48     1944.77     52.40 o 
  -2   8  13      405.27      410.56     30.44 o 
  -1   8  13      426.43      387.91     28.72 o 
   0   8  13      394.21      339.07     21.12 o 
   1   8  13     1334.05     1370.56     61.85 o 
   2   8  13        9.50        0.00     45.96 o 
   3   8  13      150.11      143.25     25.99 o 
   4   8  13        0.29        0.00     21.39 o 
   5   8  13       11.73        0.00     21.40 o 
   6   8  13       64.68       65.26     19.32 o 
   7   8  13      147.51      157.34     25.33 o 
 -10   9  13      201.33      173.69     32.29 o 
  -9   9  13        4.75        0.00     22.15 o 
  -8   9  13      222.33      225.34     24.82 o 
  -7   9  13      918.74      979.25     41.88 o 
  -6   9  13       32.90       35.50     16.82 o 
  -5   9  13      500.57      452.21     28.11 o 
  -4   9  13     1111.98     1169.89     44.86 o 
  -3   9  13       97.87       85.17     16.98 o 
  -2   9  13     2878.00     2860.30     71.30 o 
  -1   9  13       72.15       74.82     15.12 o 
   0   9  13     1257.95     1171.18     41.96 o 
   1   9  13       81.57       88.52     16.69 o 
   2   9  13       32.75       10.59     15.04 o 
   3   9  13       91.58      101.23     26.98 o 
   4   9  13        4.31        0.00     22.00 o 
   5   9  13      354.06      399.67     35.07 o 
   6   9  13      686.36      843.90    117.84 o 
  -9  10  13      310.26      399.93     39.83 o 
  -8  10  13      100.59       95.46     21.68 o 
  -7  10  13      308.47      271.17     51.38 o 
  -6  10  13      116.02      114.34     19.42 o 
  -5  10  13      156.73      150.83     34.17 o 
  -4  10  13     1125.33     1206.48     46.78 o 
  -3  10  13        8.17        0.00     14.02 o 
  -2  10  13      397.62      374.29     50.91 o 
  -1  10  13        8.11        0.00     12.57 o 
   0  10  13     1120.71     1151.59     44.91 o 
   1  10  13        5.15        6.19     14.60 o 
   2  10  13      799.36      802.41     33.01 o 
   3  10  13      262.58      284.62     38.70 o 
   4  10  13       75.75       72.48     25.08 o 
   5  10  13       68.79       49.32     24.88 o 
  -9  11  13       54.00       74.24     27.57 o 
  -8  11  13      574.57      676.66     38.48 o 
  -7  11  13      253.28      248.10     40.89 o 
  -6  11  13     1026.45     1109.54     72.35 o 
  -5  11  13        5.39       10.11     16.82 o 
  -4  11  13        7.72        4.09     16.67 o 
  -3  11  13       15.22        5.54     31.34 o 
  -2  11  13      383.31      409.28     26.95 o 
  -1  11  13        0.32        8.88     16.78 o 
   0  11  13      335.39      347.74     44.47 o 
   1  11  13      138.67      163.21     20.41 o 
   2  11  13      182.18      193.55     20.13 o 
   3  11  13      227.29      250.67     22.05 o 
   4  11  13      628.60      704.95     83.66 o 
   5  11  13        1.36        0.00     19.14 o 
  -8  12  13        2.58       79.19     43.36 o 
  -7  12  13       58.25       60.57     38.18 o 
  -6  12  13       28.42      106.99     35.35 o 
  -5  12  13      193.93      190.28     38.65 o 
  -4  12  13      483.58      570.61     32.95 o 
  -3  12  13       34.46       42.01     18.12 o 
  -2  12  13      179.65      189.81     22.42 o 
  -1  12  13      107.57      128.87     21.18 o 
   0  12  13      302.41      342.15     35.82 o 
   1  12  13      731.81      786.06     33.35 o 
   2  12  13       45.52       37.49     16.66 o 
   3  12  13      627.03      606.79     30.57 o 
   4  12  13        7.32       60.33     22.00 o 
  -6  13  13      349.43      493.26     56.09 o 
  -5  13  13       58.39       43.94     20.05 o 
  -4  13  13       83.52       71.07     19.62 o 
  -3  13  13       44.08       58.05     20.97 o 
  -2  13  13       76.51       68.22     19.26 o 
  -1  13  13      680.63      771.24     39.32 o 
   0  13  13      314.73      343.24     37.00 o 
   1  13  13       23.75       36.23     20.27 o 
   2  13  13       84.35       96.55     21.93 o 
  -4  14  13       55.65       65.73     21.22 o 
  -3  14  13      246.36      242.08     38.41 o 
  -2  14  13        3.52        7.27     19.03 o 
  -1  14  13       17.24       23.92     19.18 o 
   0  14  13       35.03       45.48     27.81 o 
 -12   0  14      211.61      253.11     33.23 o 
 -10   0  14       31.98        7.61     16.94 o 
  -8   0  14     1505.61     1546.27     55.03 o 
  -6   0  14      617.96      598.71     31.61 o 
  -4   0  14      662.55      602.75     32.66 o 
  -2   0  14     2592.14     2397.49    114.54 o 
   0   0  14      882.45      897.44     66.70 o 
   2   0  14      877.56      780.78     61.75 o 
   4   0  14      669.33      588.47     56.33 o 
   6   0  14      826.20      839.93     69.99 o 
 -12   1  14      409.90      425.12     28.16 o 
 -11   1  14       46.93       52.52     14.00 o 
 -10   1  14      155.46      175.15     17.51 o 
  -9   1  14       22.57       15.27     11.47 o 
  -8   1  14      232.69      240.22     16.14 o 
  -7   1  14     1074.48     1052.73     30.72 o 
  -6   1  14      860.40      856.12     26.60 o 
  -5   1  14       35.92       36.04     11.30 o 
  -4   1  14     1652.36     1591.91     45.68 o 
  -3   1  14      140.20      132.11     24.33 o 
  -2   1  14     2249.52     2350.53     79.07 o 
  -1   1  14      179.79      127.04     25.16 o 
   0   1  14       43.83       37.88     21.63 o 
   1   1  14     1096.83     1015.87    117.95 o 
   2   1  14      782.36      710.31     41.91 o 
   3   1  14      389.88      364.39     33.15 o 
   4   1  14      231.67      261.42     29.65 o 
   5   1  14       90.39       89.49     26.49 o 
   6   1  14      806.93      945.15     51.66 o 
   7   1  14        0.63        0.00     23.29 o 
 -12   2  14        1.23        0.00     16.33 o 
 -11   2  14       72.66       90.70     15.84 o 
 -10   2  14      395.92      386.27     21.90 o 
  -9   2  14      694.59      722.33     29.44 o 
  -8   2  14        8.77        0.00     10.70 o 
  -7   2  14      185.45      167.23     14.35 o 
  -6   2  14        3.28        0.00     10.14 o 
  -5   2  14      122.06      121.21     13.05 o 
  -4   2  14     1606.00     1482.94     45.58 o 
  -3   2  14      286.62      318.24     20.40 o 
  -2   2  14     1543.30     1429.49     56.36 o 
  -1   2  14      102.69       57.20     22.63 o 
   0   2  14      148.76      172.42     26.27 o 
   1   2  14     1108.67     1064.27     50.66 o 
   2   2  14      153.12       76.44     24.98 o 
   3   2  14      262.89      228.24     45.25 o 
   4   2  14      374.42      382.01     34.12 o 
   5   2  14       23.21       11.50     22.95 o 
   6   2  14       25.98       33.25     23.24 o 
   7   2  14      274.28      330.14     25.81 o 
 -11   3  14      755.37      807.75     32.25 o 
 -10   3  14      554.02      526.26     25.20 o 
  -9   3  14       26.14       17.26     12.45 o 
  -8   3  14      167.93      194.16     17.10 o 
  -7   3  14      436.95      382.49     18.45 o 
  -6   3  14      935.31      790.28     26.10 o 
  -5   3  14     1372.56     1320.61     41.28 o 
  -4   3  14       82.46       91.68     15.58 o 
  -3   3  14      402.58      319.77     24.51 o 
  -2   3  14        0.24        0.00     19.14 o 
  -1   3  14     1461.01     1312.74     56.01 o 
   0   3  14      143.42      130.99     24.83 o 
   1   3  14     1271.70     1267.42     69.88 o 
   2   3  14        2.37        0.00     26.87 o 
   3   3  14      482.81      522.88     37.82 o 
   4   3  14       14.53       26.39     27.57 o 
   5   3  14      186.07      219.72     30.30 o 
   6   3  14        2.02        0.00     30.52 o 
   7   3  14       43.32       44.14     17.97 o 
 -11   4  14       18.80       30.19     15.21 o 
 -10   4  14      116.94      123.75     17.22 o 
  -9   4  14     1747.61     1724.65     48.17 o 
  -8   4  14       10.09       16.17     12.90 o 
  -7   4  14      928.18      877.57     31.64 o 
  -6   4  14       50.17       33.49     11.59 o 
  -5   4  14     1549.48     1642.05     47.62 o 
  -4   4  14        0.70        0.00     12.15 o 
  -3   4  14      289.67      245.96     20.96 o 
  -2   4  14      131.31      104.06     22.45 o 
  -1   4  14      311.39      349.81     30.57 o 
   0   4  14       24.52        7.53     45.84 o 
   1   4  14     1267.53     1286.79     54.93 o 
   2   4  14      121.16      114.80     26.21 o 
   3   4  14      596.98      589.11     38.73 o 
   4   4  14      216.17      179.90     28.24 o 
   5   4  14      631.43      713.95     76.83 o 
   6   4  14       29.90        0.10     28.52 o 
   7   4  14      230.94      249.43     24.63 o 
 -11   5  14      775.36      863.59     34.00 o 
 -10   5  14      263.18      297.07     20.79 o 
  -9   5  14       58.63       61.12     14.23 o 
  -8   5  14        0.99        0.00     11.75 o 
  -7   5  14      573.55      540.57     29.29 o 
  -6   5  14      201.49      222.76     35.35 o 
  -5   5  14     1064.56     1067.65     36.20 o 
  -4   5  14      221.12      227.75     19.23 o 
  -3   5  14      253.56      289.52     28.02 o 
  -2   5  14       50.05       45.68     14.77 o 
  -1   5  14      854.13      906.56     71.76 o 
   0   5  14      270.28      261.40     29.16 o 
   1   5  14      463.91      410.24     33.63 o 
   2   5  14       55.61       47.18     47.49 o 
   3   5  14       34.07       39.71     22.33 o 
   4   5  14      624.10      632.20     40.66 o 
   5   5  14       63.16       74.83     25.64 o 
   6   5  14        1.34       23.69     24.06 o 
   7   5  14       28.37       36.07     18.71 o 
 -11   6  14      418.28      450.27     25.53 o 
 -10   6  14      562.71      501.04     25.66 o 
  -9   6  14        3.87        0.00     12.55 o 
  -8   6  14      273.45      268.50     22.65 o 
  -7   6  14      267.68      253.93     22.70 o 
  -6   6  14      255.29      312.57     26.51 o 
  -5   6  14        6.24        1.89     15.51 o 
  -4   6  14     2540.60     2512.09     64.45 o 
  -3   6  14     2181.46     2189.25     88.23 o 
  -2   6  14     1179.27     1172.47     32.66 o 
  -1   6  14      103.80       83.79     32.52 o 
   0   6  14      488.63      402.82     32.62 o 
   1   6  14      194.29      185.71     26.70 o 
   2   6  14      141.15      141.88     27.12 o 
   3   6  14       23.35        0.00     23.66 o 
   4   6  14      182.10      236.01     31.16 o 
   5   6  14        0.96        0.00     23.19 o 
   6   6  14      146.99      173.48     29.13 o 
 -10   7  14       49.56       49.94     16.00 o 
  -9   7  14        1.58        6.46     16.74 o 
  -8   7  14        8.90       21.15     17.43 o 
  -7   7  14      112.22      130.51     31.93 o 
  -6   7  14     1197.07     1102.94     44.19 o 
  -5   7  14       34.63       35.54     16.63 o 
  -4   7  14      342.70      378.80     25.99 o 
  -3   7  14        6.24        1.45     10.72 o 
  -2   7  14     1832.85     1944.82     54.45 o 
  -1   7  14       63.53       41.55     15.58 o 
   0   7  14      579.79      591.72     37.95 o 
   1   7  14      126.23      161.40     26.38 o 
   2   7  14        2.07       10.23     23.12 o 
   3   7  14       60.62       49.47     24.62 o 
   4   7  14      537.55      598.91     86.37 o 
   5   7  14        7.92        0.00     26.28 o 
   6   7  14       81.18       70.06     27.32 o 
 -10   8  14      390.58      421.15     31.54 o 
  -9   8  14       31.84       47.48     20.40 o 
  -8   8  14     1877.30     1991.96     67.70 o 
  -7   8  14       28.87       10.60     17.26 o 
  -6   8  14       17.29        0.00     19.68 o 
  -5   8  14      134.19      155.43     20.25 o 
  -4   8  14      650.18      676.96     34.06 o 
  -3   8  14       15.34        6.77     15.08 o 
  -2   8  14      148.75      157.48     22.62 o 
  -1   8  14      137.04      115.82     17.44 o 
   0   8  14      125.51      122.97     17.96 o 
   1   8  14       10.62       44.80     24.24 o 
   2   8  14     1017.18     1075.87     52.61 o 
   3   8  14        0.28        0.00     22.21 o 
   4   8  14       86.56      102.39     27.05 o 
   5   8  14      129.63      133.39     29.41 o 
  -9   9  14      102.72      111.82     22.55 o 
  -8   9  14      182.59      193.97     34.76 o 
  -7   9  14     2301.62     2282.48     73.41 o 
  -6   9  14      115.74       95.04     19.25 o 
  -5   9  14       11.13        0.00     28.52 o 
  -4   9  14       76.73       59.39     27.81 o 
  -3   9  14        3.10       11.99     15.84 o 
  -2   9  14      362.69      359.00     25.70 o 
  -1   9  14      152.34      164.12     18.34 o 
   0   9  14     1043.07     1091.15     38.60 o 
   1   9  14      603.79      640.35     30.73 o 
   2   9  14        2.63        0.00     23.58 o 
   3   9  14      708.40      867.64     48.63 o 
   4   9  14      268.64      253.92     32.76 o 
   5   9  14      141.15      163.96     30.41 o 
  -8  10  14        0.68        2.80     18.59 o 
  -7  10  14       12.18       20.58     18.85 o 
  -6  10  14      153.99      119.96     33.47 o 
  -5  10  14      184.98      145.88     34.64 o 
  -4  10  14      219.85      236.38     36.53 o 
  -3  10  14     1027.50      984.58     41.44 o 
  -2  10  14      219.22      197.97     23.02 o 
  -1  10  14       25.09       25.21     17.96 o 
   0  10  14      195.54      198.09     21.47 o 
   1  10  14     1137.66     1204.40     42.24 o 
   2  10  14      241.75      258.65     22.98 o 
   3  10  14      107.37      103.43     28.08 o 
   4  10  14       19.58        6.13     24.23 o 
  -7  11  14      417.47      538.98     56.09 o 
  -6  11  14        5.41        0.00     28.99 o 
  -5  11  14      936.10     1065.47     70.70 o 
  -4  11  14      121.91      100.68     21.80 o 
  -3  11  14        2.41        0.00     19.09 o 
  -2  11  14      253.62      274.54     24.58 o 
  -1  11  14     1458.89     1514.05     56.39 o 
   0  11  14        5.72        2.93     31.82 o 
   1  11  14       83.86      110.02     53.73 o 
   2  11  14        2.86       11.94     16.03 o 
   3  11  14      493.14      505.25     58.21 o 
  -6  12  14      116.27      115.95     41.24 o 
  -5  12  14      592.06      631.84     57.27 o 
  -4  12  14      250.51      226.96     24.98 o 
  -3  12  14      232.63      191.65     23.29 o 
  -2  12  14       63.90       37.61     19.33 o 
  -1  12  14       85.30      110.29     36.29 o 
   0  12  14      329.60      350.82     28.31 o 
   1  12  14      555.61      572.57     35.60 o 
  -3  13  14        0.20        0.00     17.91 o 
  -2  13  14      238.78      266.30     25.64 o 
  -1  13  14      112.87       98.63     21.31 o 
 -11   0  15       12.19       44.54     24.04 o 
  -9   0  15      560.11      529.51     48.90 o 
  -7   0  15      596.44      636.33     47.13 o 
  -5   0  15      352.15      337.34     54.56 o 
  -3   0  15     3466.64     3158.00    141.87 o 
  -1   0  15        6.51        0.00     32.29 o 
   1   0  15     3030.60     2856.58    133.86 o 
   3   0  15      242.32      222.00     44.78 o 
   5   0  15        7.48        0.00     34.64 o 
 -11   1  15      538.79      538.22     32.07 o 
 -10   1  15        0.18        0.00     13.51 o 
  -9   1  15      283.94      331.31     19.21 o 
  -8   1  15       37.79       40.51     12.51 o 
  -7   1  15     1989.07     1988.63     46.92 o 
  -6   1  15      481.00      440.53     32.11 o 
  -5   1  15       16.46        6.71     11.17 o 
  -4   1  15      461.25      418.65     24.05 o 
  -3   1  15        0.97        0.00     20.53 o 
  -2   1  15     1207.16     1195.77     53.48 o 
  -1   1  15     1799.54     1797.81     70.06 o 
   0   1  15      142.65       98.32     26.53 o 
   1   1  15      579.72      775.50     47.07 o 
   2   1  15       36.40        0.00     25.22 o 
   3   1  15      538.00      604.58     57.50 o 
   4   1  15        3.68        0.00     24.16 o 
   5   1  15      267.91      311.97     34.55 o 
   6   1  15      159.65      178.96     30.95 o 
 -11   2  15      138.64      176.31     19.33 o 
 -10   2  15      412.57      387.87     23.31 o 
  -9   2  15      772.30      804.36     31.90 o 
  -8   2  15      512.07      539.73     22.91 o 
  -7   2  15        2.30        0.00     11.39 o 
  -6   2  15       19.10        4.01     11.40 o 
  -5   2  15      547.44      534.37     26.11 o 
  -4   2  15      666.66      622.90     28.36 o 
  -3   2  15      898.41      833.44     45.01 o 
  -2   2  15      413.78      397.78     34.98 o 
  -1   2  15     1158.13     1079.27     51.06 o 
   0   2  15      519.40      437.25     35.52 o 
   1   2  15      654.67      711.56     43.36 o 
   2   2  15      887.16      911.04     47.99 o 
   3   2  15      179.43      185.79     30.16 o 
   4   2  15       86.44       76.94     26.74 o 
   5   2  15      198.64      202.13     31.67 o 
   6   2  15      128.55      176.59     30.60 o 
 -10   3  15      634.57      682.75     36.33 o 
  -9   3  15       20.84       29.45     16.05 o 
  -8   3  15      146.97      156.29     21.34 o 
  -7   3  15      107.58       92.60     14.39 o 
  -6   3  15     1611.34     1630.12     70.54 o 
  -5   3  15      193.02      240.28     22.20 o 
  -4   3  15      483.14      472.11     26.20 o 
  -3   3  15        0.06        0.72     21.22 o 
  -2   3  15     1671.84     1693.10     66.55 o 
  -1   3  15      142.66      161.21     27.41 o 
   0   3  15     1047.56      930.88     49.02 o 
   1   3  15       84.61       54.86     24.40 o 
   2   3  15       18.79        0.00     22.13 o 
   3   3  15        1.70        0.00     23.75 o 
   4   3  15     1043.24     1131.06     56.91 o 
   5   3  15       31.38       23.27     24.14 o 
   6   3  15      180.53      228.50     33.74 o 
 -10   4  15      429.47      385.95     23.51 o 
  -9   4  15      167.56      185.34     24.91 o 
  -8   4  15       57.65       38.65     14.17 o 
  -7   4  15      161.52      123.73     15.90 o 
  -6   4  15      501.26      540.88     26.64 o 
  -5   4  15       83.14       84.04     16.53 o 
  -4   4  15     2804.70     2782.38     70.98 o 
  -3   4  15       32.54       21.15     23.57 o 
  -2   4  15      392.68      432.75     35.16 o 
  -1   4  15        2.24        0.00     21.26 o 
   0   4  15      696.08      727.97     43.31 o 
   1   4  15      439.28      398.50     34.44 o 
   2   4  15      380.83      382.57     37.24 o 
   3   4  15      111.09      113.90     28.33 o 
   4   4  15      229.27      194.37     30.80 o 
   5   4  15       12.78       29.04     26.91 o 
 -10   5  15       67.94       49.63     15.96 o 
  -9   5  15       12.10       11.55     15.50 o 
  -8   5  15       75.74       60.70     14.23 o 
  -7   5  15      118.08      126.51     20.65 o 
  -6   5  15      864.05      877.71     78.13 o 
  -5   5  15      830.65      848.41     33.66 o 
  -4   5  15       65.83       59.09     15.73 o 
  -3   5  15      112.58       75.61     15.66 o 
  -2   5  15      234.82      230.46     29.87 o 
  -1   5  15      248.35      283.41     31.79 o 
   0   5  15      445.47      490.50     36.77 o 
   1   5  15       48.89       72.82     26.16 o 
   2   5  15        6.45        3.30     23.69 o 
   3   5  15      503.96      476.38     55.38 o 
   4   5  15      527.84      621.65     43.56 o 
   5   5  15      268.97      313.39     35.48 o 
  -9   6  15     1450.50     1483.44     60.30 o 
  -8   6  15      320.72      333.38     27.06 o 
  -7   6  15      295.78      298.46     45.96 o 
  -6   6  15        5.69        9.31     17.10 o 
  -5   6  15     1156.05     1116.66     77.77 o 
  -4   6  15       14.84        4.05     14.45 o 
  -3   6  15       52.95       36.95     18.38 o 
  -2   6  15        7.03        0.00     19.87 o 
  -1   6  15      306.99      383.04     33.44 o 
   0   6  15        2.96        0.00     29.22 o 
   1   6  15      809.45      973.77     63.87 o 
   2   6  15      276.25      272.89     32.40 o 
   3   6  15      480.50      565.19     48.08 o 
   4   6  15       17.29        6.45     25.82 o 
   5   6  15      306.04      380.00     37.39 o 
  -9   7  15      283.01      295.82     31.70 o 
  -8   7  15        0.86        0.00     17.31 o 
  -7   7  15     1146.67     1335.79    100.51 o 
  -6   7  15        7.97       17.53     17.05 o 
  -5   7  15      234.59      227.33     22.71 o 
  -4   7  15      310.03      352.83     26.61 o 
  -3   7  15        9.06        0.00     20.03 o 
  -2   7  15        2.50        0.00     14.52 o 
  -1   7  15      727.56      826.68     46.65 o 
   0   7  15       75.44       78.42     25.36 o 
   1   7  15      762.69      793.82     46.07 o 
   2   7  15        0.32        0.00     24.41 o 
   3   7  15      557.28      510.92     38.38 o 
   4   7  15      186.08      249.73     49.49 o 
  -8   8  15       41.66       33.29     19.87 o 
  -7   8  15      281.34      299.73     26.78 o 
  -6   8  15       55.80       57.94     19.98 o 
  -5   8  15       36.09       42.99     18.62 o 
  -4   8  15      221.37      235.20     39.59 o 
  -3   8  15      855.77      790.68     60.33 o 
  -2   8  15      119.28      129.11     18.17 o 
  -1   8  15        0.05        0.00     14.67 o 
   0   8  15       65.02       84.94     25.70 o 
   1   8  15      431.11      472.11     82.13 o 
   2   8  15      104.06       89.93     28.49 o 
   3   8  15      348.40      391.17     64.69 o 
   4   8  15        3.61       30.80     25.75 o 
  -7   9  15      186.07      204.65     24.85 o 
  -6   9  15      388.71      392.72     28.59 o 
  -5   9  15       49.15       13.67     32.05 o 
  -4   9  15      312.23      274.32     41.71 o 
  -3   9  15        0.45        0.00     29.46 o 
  -2   9  15     1010.85     1105.04     46.24 o 
  -1   9  15      147.66      147.67     19.61 o 
   0   9  15       44.58       51.50     18.13 o 
   1   9  15      292.64      290.73    104.99 o 
   2   9  15        2.94        0.00     23.81 o 
   3   9  15      127.54      166.02     30.14 o 
  -6  10  15       21.78        8.01     34.17 o 
  -5  10  15       67.91       57.50     35.12 o 
  -4  10  15      639.37      694.76     56.09 o 
  -3  10  15       25.52        2.83     29.93 o 
  -2  10  15      459.26      501.92     38.18 o 
  -1  10  15       97.84      124.21     38.06 o 
   0  10  15        2.80        4.86     16.80 o 
   1  10  15        0.46        0.00     35.35 o 
   2  10  15      205.74      192.26     31.40 o 
  -5  11  15       61.59       32.05     36.29 o 
  -4  11  15       50.50       63.40     33.70 o 
  -3  11  15       40.83       38.98     31.11 o 
  -2  11  15       56.85       56.01     19.65 o 
  -1  11  15       50.11       77.75     22.51 o 
   0  11  15      493.36      548.98     72.47 o 
  -8   0  16      454.34      382.86     29.52 o 
  -6   0  16       42.89       24.54     18.22 o 
  -4   0  16      201.98      250.99     43.36 o 
  -2   0  16      522.81      469.69     53.50 o 
   0   0  16      148.24      119.49     40.30 o 
   2   0  16      541.13      567.03     60.57 o 
   4   0  16       15.24       49.26     37.00 o 
  -9   1  16       24.79        1.28     14.71 o 
  -8   1  16        0.59        0.00     11.88 o 
  -7   1  16      305.54      307.70     25.41 o 
  -6   1  16      545.86      568.13     24.13 o 
  -5   1  16        2.60        3.91     14.86 o 
  -4   1  16      224.56      275.11     31.25 o 
  -3   1  16       95.23       69.92     26.15 o 
  -2   1  16      906.01     1062.05     52.83 o 
  -1   1  16      236.20      223.73     30.96 o 
   0   1  16      488.96      443.27     42.30 o 
   1   1  16      259.10      293.00     33.37 o 
   2   1  16       10.74       33.63     26.25 o 
   3   1  16      179.43      188.83     39.71 o 
   4   1  16      132.38      152.38     29.97 o 
  -9   2  16      284.24      233.68     19.82 o 
  -8   2  16      151.16      180.37     19.36 o 
  -7   2  16       31.12       41.75     13.51 o 
  -6   2  16      104.06       95.32     18.69 o 
  -5   2  16       64.65       31.41     15.41 o 
  -4   2  16      551.25      511.70     87.20 o 
  -3   2  16      498.86      458.59     36.05 o 
  -2   2  16       68.05       46.11     24.94 o 
  -1   2  16        4.81        6.48     24.75 o 
   0   2  16      250.49      251.50     31.99 o 
   1   2  16      269.55      300.39     34.63 o 
   2   2  16       67.60       67.05     27.83 o 
   3   2  16      103.39       81.13     68.34 o 
   4   2  16      120.76      131.72     28.83 o 
  -9   3  16        1.59        7.70     14.94 o 
  -8   3  16       99.14       95.79     16.19 o 
  -7   3  16      487.91      436.52     23.35 o 
  -6   3  16        4.24        0.00     14.82 o 
  -5   3  16      356.63      363.12     24.44 o 
  -4   3  16        0.13        0.52     15.36 o 
  -3   3  16        8.75        0.00     21.08 o 
  -2   3  16      137.32      105.54     26.63 o 
  -1   3  16      512.19      598.73     42.06 o 
   0   3  16      148.86      158.14     29.52 o 
   1   3  16      121.49      171.75     48.55 o 
   2   3  16        5.71        0.00     30.05 o 
   3   3  16      308.97      373.32     38.08 o 
   4   3  16       86.68       87.01     29.93 o 
  -9   4  16      938.85     1050.30     37.54 o 
  -8   4  16       12.42       11.35     14.42 o 
  -7   4  16       16.47        0.00     17.73 o 
  -6   4  16        0.00        4.15     15.49 o 
  -5   4  16      429.72      507.48     28.05 o 
  -4   4  16       63.45       71.45     17.28 o 
  -3   4  16      237.13      259.91     30.09 o 
  -2   4  16       13.81        0.00     23.71 o 
  -1   4  16      491.84      537.18     39.80 o 
   0   4  16       13.60       20.92     26.01 o 
   1   4  16      819.58      822.85     66.81 o 
   2   4  16       45.02       58.73     27.23 o 
   3   4  16      952.04     1075.88     55.90 o 
   4   4  16       25.91       46.52     26.30 o 
  -8   5  16       42.44       26.69     20.27 o 
  -7   5  16      251.60      232.25     24.73 o 
  -6   5  16      296.35      252.05     25.76 o 
  -5   5  16      335.06      410.92     25.00 o 
  -4   5  16        1.53       23.01     15.83 o 
  -3   5  16       40.57       39.64     24.38 o 
  -2   5  16       30.37       16.88     26.63 o 
  -1   5  16      417.78      434.03     36.69 o 
   0   5  16       59.63       97.44     36.88 o 
   1   5  16      102.00      109.79     38.30 o 
   2   5  16        7.34       24.23     27.53 o 
   3   5  16      220.33      185.76     31.73 o 
  -8   6  16       67.36       85.51     22.14 o 
  -7   6  16      161.38      172.85     23.73 o 
  -6   6  16      140.64      148.86     23.67 o 
  -5   6  16        2.66        0.00     17.05 o 
  -4   6  16     1533.39     1737.97     52.58 o 
  -3   6  16      422.09      487.68     37.10 o 
  -2   6  16       64.64       86.45     27.33 o 
  -1   6  16       54.87       37.35     29.46 o 
   0   6  16       61.36       48.47     26.25 o 
   1   6  16        6.15        0.00     25.66 o 
   2   6  16      123.52      134.40     30.83 o 
   3   6  16        1.26        0.00     30.99 o 
  -7   7  16       88.25       59.45     20.36 o 
  -6   7  16      763.90      821.93     52.55 o 
  -5   7  16        0.30        0.00     17.44 o 
  -4   7  16       67.38       67.40     34.17 o 
  -3   7  16       16.57       25.43     23.25 o 
  -2   7  16      599.22      706.17    105.11 o 
  -1   7  16       64.40      100.04     60.33 o 
   0   7  16      230.01      272.77     56.21 o 
   1   7  16       34.54       11.03     51.02 o 
   2   7  16      107.39      116.60     29.76 o 
  -6   8  16      164.28      139.87     22.55 o 
  -5   8  16      138.12      191.84     37.71 o 
  -4   8  16      231.27      253.82     43.36 o 
  -3   8  16        1.74        0.00     32.76 o 
  -2   8  16       85.88       92.14     27.90 o 
  -1   8  16        0.56        0.00     24.03 o 
   0   8  16        2.14       17.73     26.58 o 
   1   8  16      182.50      230.23     34.06 o 
  -5   9  16       29.37        0.00     33.23 o 
  -4   9  16      160.79      130.09     37.00 o 
  -3   9  16        1.49        0.00     28.99 o 
  -2   9  16       57.93       37.00     34.64 o 
  -1   9  16      170.36      168.88     31.14 o 
   0   9  16       44.34       40.24     26.73 o 
  -7   0  17       15.26        0.00     19.21 o 
  -5   0  17       49.79        0.00     32.99 o 
  -3   0  17      508.00      619.35     60.80 o 
  -1   0  17        0.53        0.00     36.76 o 
   1   0  17       65.21      140.70     44.78 o 
  -8   1  17        1.50        0.00     13.74 o 
  -7   1  17      624.27      675.78     27.27 o 
  -6   1  17      149.07      151.84     20.23 o 
  -5   1  17       57.41       53.55     26.03 o 
  -4   1  17       53.70       29.27     43.01 o 
  -3   1  17       47.32       65.10     26.37 o 
  -2   1  17      146.44      192.89     30.55 o 
  -1   1  17      308.34      328.59     94.03 o 
   0   1  17       28.68       19.68     25.47 o 
   1   1  17      150.32      130.70     30.38 o 
   2   1  17        4.72        0.00     26.13 o 
  -7   2  17        1.21        0.00     15.82 o 
  -6   2  17       10.90        0.00     15.95 o 
  -5   2  17        3.53        0.00     15.48 o 
  -4   2  17       84.08       44.65     37.24 o 
  -3   2  17       82.88       90.95     27.78 o 
  -2   2  17      113.57      102.94     28.91 o 
  -1   2  17      195.20      261.16     33.13 o 
   0   2  17       46.33       21.36     26.74 o 
   1   2  17      127.62      151.31     32.23 o 
   2   2  17      113.94      175.79     33.25 o 
  -7   3  17        5.95        0.00     17.61 o 
  -6   3  17      235.68      238.28     22.53 o 
  -5   3  17      200.35      239.27     22.41 o 
  -4   3  17       27.08       15.90     26.09 o 
  -3   3  17        6.74        1.07     29.58 o 
  -2   3  17      156.86      195.86     41.12 o 
  -1   3  17       61.90       52.12     26.53 o 
   0   3  17      166.93      243.62     38.30 o 
   1   3  17       19.89       29.98     27.18 o 
   2   3  17      131.11      136.88     30.61 o 
  -7   4  17        3.36        7.02     18.30 o 
  -6   4  17       77.97       58.31     20.57 o 
  -5   4  17        5.68        0.03     16.89 o 
  -4   4  17     1286.93     1417.76     62.72 o 
  -3   4  17        5.49       17.83     26.29 o 
  -2   4  17      157.96      169.01     30.65 o 
  -1   4  17        1.96        0.00     35.47 o 
   0   4  17      109.50      142.26     32.25 o 
   1   4  17        5.42       30.87     26.91 o 
  -6   5  17      207.40      218.46     26.16 o 
  -5   5  17       60.61       38.45     20.32 o 
  -4   5  17       26.97       27.83     17.47 o 
  -3   5  17      146.68      138.04     30.43 o 
  -2   5  17       40.67       23.51     27.33 o 
  -1   5  17       29.22       56.83     28.14 o 
   0   5  17      296.87      376.55     37.50 o 
   1   5  17        9.06        6.66     27.09 o 
  -5   6  17       87.52       84.88     21.83 o 
  -4   6  17       73.43       49.26     32.99 o 
  -3   6  17       12.62        0.00     25.13 o 
  -2   6  17      127.17      123.50     31.04 o 
  -1   6  17      241.72      266.31     35.39 o 
   0   6  17        4.20        0.00     25.33 o 
  -3   7  17       28.90       21.21     38.65 o 
  -2   7  17       91.14      130.66     36.06 o 
  -4   0  18      104.95      145.65     43.60 o 
  -2   0  18      475.06      463.80     58.92 o 
  -4   1  18      118.02      133.16     30.72 o 
  -3   1  18       44.05       42.09     43.60 o 
  -2   1  18      680.68      871.88     55.74 o 
  -3   2  18      210.71      247.48     35.33 o 
  -2   2  18      147.08      144.23     48.43 o 
                                                 
